# Supplementary material for: Multi-omics profiling of primary small cell carcinoma of the esophagus reveals RB1 disruption and additional molecular subtypes
Source: Nat Commun. 2021 Jun 18;12:3785. doi: 10.1038/s41467-021-24043-6 (PMC8213753; doi:10.1038/s41467-021-24043-6)
Supplement: Supplementary file 4 — Supplementary Data 1 [file 41467_2021_24043_MOESM4_ESM.xlsx]

## Sheet: Sheet1
Supplementary Data 1 Overview of patients and samples
patient	gender	age_at_diagnosis	smoking	pack_year	alcohol_drinking	family_history_of_cancer	lesion_site	ChrA	Syn	CD56	pT_stage	pN_stage	pM_stage	TNM8th	survival_status	surival_time	Tumor_DNA_type	Normal_DNA_type	Tumor_RNA_type	Normal_RNA_type
PSCCE_10	male	<= 60	yes	20	regular	yes	upper_thoracic	+	++	+++	3	2	0	IIIB	Deceased	24.9	fresh-frozen	fresh-frozen	FFPE	FFPE
PSCCE_11	female	<= 60	no	0	never	no	middle_thoracic	+	+	+++	1b	0	0	IB	Deceased	14.2	fresh-frozen	fresh-frozen	NA	NA
PSCCE_12	male	> 60	yes	40	regular	no	lower_thoracic	++	++	++	3	1	0	IIIB	Deceased	48.3333	fresh-frozen	fresh-frozen	FFPE	FFPE
PSCCE_13	male	<= 60	yes	30	regular	yes	middle_thoracic	+	++	NA	2	2	0	IIIB	Deceased	26	fresh-frozen	fresh-frozen	FFPE	FFPE
PSCCE_14	male	> 60	yes	60	regular	no	middle_thoracic	-	++	++	1b	1	0	IIB	Deceased	26.2	fresh-frozen	fresh-frozen	FFPE	NA
PSCCE_15	male	> 60	yes	40	never	yes	middle_thoracic	-	++	+++	1b	0	0	IB	Deceased	24.5333	fresh-frozen	fresh-frozen	FFPE	NA
PSCCE_16	male	> 60	no	0	never	yes	lower_thoracic	++	++	+++	2	1	0	IIIA	Deceased	25.2	fresh-frozen	fresh-frozen	FFPE	NA
PSCCE_20	male	<= 60	yes	30	regular	no	middle_thoracic	++	++	+++	1b	1	0	IIB	Deceased	12.3667	fresh-frozen	fresh-frozen	NA	NA
PSCCE_21	male	<= 60	yes	2	regular	no	lower_thoracic	++	-	NA	2	2	0	IIIB	Deceased	38.5667	FFPE	FFPE	FFPE	FFPE
PSCCE_29	female	<= 60	yes	0.25	never	no	middle_thoracic	-	++	+++	3	1	0	IIIB	Lost	12.6333	FFPE	FFPE	FFPE	NA
PSCCE_30	female	<= 60	no	0	occassional	no	middle_thoracic	+	++	++	3	0	0	IIB	Deceased	7.26667	FFPE	FFPE	FFPE	NA
PSCCE_31	male	> 60	yes	40	regular	no	lower_thoracic	-	++	++	3	3	0	IVA	Deceased	4.83333	FFPE	FFPE	FFPE	FFPE
PSCCE_32	female	<= 60	no	0	never	no	upper_thoracic	-	+++	+++	1b	0	0	IB	Deceased	12.3333	FFPE	FFPE	FFPE	NA
PSCCE_33	male	<= 60	no	0	never	no	middle_thoracic	-	++	+++	3	3	0	IVA	Deceased	15.9333	FFPE	FFPE	NA	NA
PSCCE_34	male	<= 60	yes	30	regular	no	lower_thoracic	+++	+++	+++	1b	2	0	IIIA	Deceased	19.4333	FFPE	FFPE	FFPE	NA
PSCCE_35	male	> 60	yes	40	never	yes	middle_thoracic	+++	+++	+++	2	0	0	IIA	Deceased	32.1667	FFPE	FFPE	NA	NA
PSCCE_36	male	<= 60	yes	30	regular	no	middle_thoracic	+	+++	+++	4a	2	0	IVA	Deceased	16.4667	FFPE	FFPE	FFPE	NA
PSCCE_40	male	<= 60	yes	10	never	no	upper_thoracic	+++	+++	+++	3	2	0	IIIB	Deceased	17.8	FFPE	FFPE	FFPE	FFPE
PSCCE_43	female	<= 60	no	0	never	no	middle_thoracic	-	++	+++	2	0	0	IIA	Alive	86.1	FFPE	FFPE	FFPE	FFPE
PSCCE_46	male	> 60	no	0	never	no	middle_thoracic	++	++	++	1b	2	0	IIIA	Alive	84.2333	FFPE	FFPE	FFPE	FFPE
PSCCE_47	male	> 60	yes	20	occassional	yes	middle_thoracic	-	+	+	2	1	0	IIIA	Deceased	21.1	FFPE	FFPE	FFPE	FFPE
PSCCE_48	female	<= 60	no	0	never	no	middle_thoracic	+	++	+++	1b	0	0	IB	Alive	31.6333	FFPE	FFPE	FFPE	NA
PSCCE_49	male	> 60	yes	80	regular	no	middle_thoracic	++	NA	+++	2	1	0	IIIA	Deceased	13.1667	FFPE	FFPE	FFPE	NA
PSCCE_5	female	> 60	no	0	never	no	middle_thoracic	+	+++	+	2	2	0	IIIB	Deceased	43.6667	fresh-frozen	fresh-frozen	NA	NA
PSCCE_53	female	<= 60	no	0	never	no	middle_thoracic	++	+	+++	1b	1	0	IIB	Deceased	24.5667	FFPE	FFPE	FFPE	FFPE
PSCCE_56	male	> 60	yes	40	never	no	lower_thoracic	+++	+++	+++	4a	2	0	IVA	Deceased	5.63333	FFPE	FFPE	FFPE	NA
PSCCE_57	female	> 60	no	0	never	no	lower_thoracic	+	+++	+++	3	2	0	IIIB	Alive	64.8333	FFPE	FFPE	FFPE	NA
PSCCE_58	male	<= 60	yes	15	regular	no	middle_thoracic	++	++	++	1b	0	0	IB	Alive	65.6667	FFPE	FFPE	NA	NA
PSCCE_6	male	> 60	yes	5	occassional	no	lower_thoracic	+++	+++	+	3	1	0	IIIB	Deceased	37.7333	fresh-frozen	fresh-frozen	FFPE	NA
PSCCE_60	male	> 60	no	0	occassional	no	middle_thoracic	+	+++	++	1b	1	0	IIB	Deceased	26.3667	FFPE	FFPE	FFPE	FFPE
PSCCE_61	female	<= 60	no	0	never	no	middle_thoracic	++	++	+++	3	2	0	IIIB	Alive	55.2	FFPE	FFPE	FFPE	NA
PSCCE_63	male	<= 60	no	0	regular	no	upper_thoracic	+	++	++	1b	0	0	IB	Lost	30.3333	FFPE	FFPE	FFPE	FFPE
PSCCE_64	male	> 60	yes	30	regular	yes	lower_thoracic	++	+	++	3	2	0	IIIB	Deceased	17.9667	FFPE	FFPE	FFPE	FFPE
PSCCE_65	male	<= 60	yes	25	never	no	middle_thoracic	-	+	+++	3	0	0	IIB	Deceased	18.1667	FFPE	FFPE	FFPE	FFPE
PSCCE_66	female	> 60	no	0	never	no	middle_thoracic	+	+	+++	1b	0	0	IB	Deceased	22.7	FFPE	FFPE	FFPE	FFPE
PSCCE_69	male	> 60	yes	5	regular	yes	lower_thoracic	-	++	+++	2	2	0	IIIB	Deceased	15.1667	FFPE	FFPE	FFPE	FFPE
PSCCE_7	male	<= 60	yes	3	occassional	no	upper_thoracic	-	++	+++	3	2	0	IIIB	Deceased	23.3667	fresh-frozen	fresh-frozen	FFPE	FFPE
PSCCE_70	female	<= 60	no	0	never	yes	middle_thoracic	+++	++	+++	1b	1	0	IIB	Alive	28	FFPE	FFPE	FFPE	FFPE
PSCCE_73	male	<= 60	yes	40	regular	no	upper_thoracic	-	++	+++	4a	1	0	IIIB	Deceased	21.8667	FFPE	FFPE	FFPE	FFPE
PSCCE_74	male	<= 60	no	0	never	yes	middle_thoracic	-	+	+++	1b	0	0	IB	Alive	13.5667	FFPE	FFPE	NA	NA
PSCCE_75	male	> 60	yes	50	regular	yes	lower_thoracic	++	++	++	1b	2	0	IIIA	Alive	14.6	FFPE	FFPE	FFPE	FFPE
PSCCE_76	female	> 60	yes	15	never	yes	middle_thoracic	++	++	+++	2	0	0	IIA	Alive	14.8	FFPE	FFPE	FFPE	FFPE
PSCCE_77	male	> 60	yes	40	never	yes	middle_thoracic	+	+++	+++	3	2	0	IIIB	Alive	12.6	FFPE	FFPE	FFPE	FFPE
PSCCE_79	male	> 60	yes	20	occassional	yes	middle_thoracic	++	+++	+++	2	0	0	IIA	Alive	9.13333	FFPE	FFPE	FFPE	FFPE
PSCCE_8	male	> 60	no	0	never	yes	lower_thoracic	-	+++	+++	2	1	0	IIIA	Deceased	10.5	fresh-frozen	fresh-frozen	FFPE	NA
PSCCE_9	male	<= 60	yes	30	regular	no	middle_thoracic	-	++	+++	2	0	0	IIA	Deceased	29.9	fresh-frozen	fresh-frozen	NA	NA
FFPE = formalin-fixed, paraffin-embedded
NA = Not availiable
