# Supplementary material for: Multi-omics profiling of primary small cell carcinoma of the esophagus reveals RB1 disruption and additional molecular subtypes
Source: Nat Commun. 2021 Jun 18;12:3785. doi: 10.1038/s41467-021-24043-6 (PMC8213753; doi:10.1038/s41467-021-24043-6)
Supplement: Supplementary file 6 — Supplementary Data 3 [file 41467_2021_24043_MOESM6_ESM.xlsx]

## Sheet: Sheet1
Supplementary Data 3 Significant SCNV peaks identified by GISTIC2.0
Amplifications
cytoband	19q12	6p22.3	14q12	11q13.3	8q24.13	7q22.1	18p11.31	13q34	1p34.3	22q11.21	20q11.21	1q41
q value	0.00057939	0.0031245	0.009356	0.013745	0.018289	0.06946	0.12793	0.13846	0.17974	0.19731	0.23063	0.24217
residual q value	0.00057939	0.0031245	0.009356	0.013745	0.018289	0.06946	0.12793	0.13846	0.17974	0.19731	0.23063	0.24217
wide peak boundaries	chr19:29401768-31489208	chr6:20202603-22443536	chr14:24858871-25748796	chr11:68855231-70554096	chr8:124816522-130061464	chr7:102136562-102318978	chr18:3268511-3890298	chr13:111758377-113251861	chr1:38148697-40636115	chr22:20367601-20619565	chr20:30105475-30364033	chr1:223727840-223742280
genes in wide peak	CCNE1	E2F3	CMA1	hsa-mir-548k	hsa-mir-1208	RASA4	TGIF1	SOX1	BMP8B	RIMBP3	hsa-mir-3193	CAPN8
	UQCRFS1	PRL	CTSG	CCND1	hsa-mir-1207	POLR2J2	DLGAP1	ARHGEF7	FHL3	TMEM191B	BCL2L1
	URI1	SOX4	GZMH	CTTN	hsa-mir-1205	SPDYE2	MYL12B	TUBGCP3	INPP5B	PI4KAP1	ID1
	ZNF536	CDKAL1	GZMB	FGF3	hsa-mir-1204	POLR2J3	LOC201477	TEX29	MTF1		TPX2
	POP4	MBOAT1	KHNYN	FGF4	MYC	UPK3BL	FLJ35776	SPACA7	MYCL		HM13
	PLEKHF1	LINC00340	STXBP6	PPFIA1	NDUFB9	SPDYE2L			NDUFS5		COX4I2
	C19orf12	LOC729177	SDR39U1	FADD	POU5F1B				POU3F1		PSIMCT-1
	LOC148145		NYNRIN	FGF19	PVT1				PPT1		MIR3193
	LOC284395		CBLN3	SHANK2	SQLE				RLF
	VSTM2B			MYEOV	MTSS1				PABPC4
	LOC100505835			ANO1	KIAA0196				PPIE
				TPCN2	TRIB1				CAP1
				ORAOV1	RNF139				SF3A3
				MIR548K	TRMT12				MACF1
					TATDN1				MYCBP
					ZNF572				HEYL
					TMEM65				UTP11L
					LOC157381				HPCAL4
					FAM84B				TRIT1
					FAM91A1				RHBDL2
					NSMCE2				C1orf109
					FER1L6-AS1				CDCA8
					FER1L6				OXCT2
					LOC727677				RRAGC
					LOC100130231				AKIRIN1
					MIR1205				YRDC
					MIR1206				GJA9
					MIR1207				NT5C1A
					MIR1204				MFSD2A
					MIR1208				C1orf122
					PCAT1				MANEAL
									EPHA10
									LOC339442
									BMP8A
									KIAA0754
									SNORA55
									PPIEL
									MIR3659
									GJA9-MYCBP
Deletions
cytoband	13q14.2	17q12	3p14.1	1p36.32	11q11	1q44	2q37.2	7q22.1	16q12.1
q value	6.9089e-09	0.00016294	0.0012517	0.049596	0.065967	0.10136	0.14175	0.11776	0.1567
residual q value	6.9089e-09	0.00016294	0.0012517	0.049596	0.065967	0.10625	0.14175	0.14175	0.1567
wide peak boundaries	chr13:48827882-49072769	chr17:36331885-36460842	chr3:53920499-81544089	chr1:1-6846998	chr11:49075413-55433570	chr1:245861861-246685524	chr2:211543294-243199373	chr7:102115000-102389460	chr16:30205529-64983545
genes in wide peak	RB1	TBC1D3F	hsa-mir-4273	hsa-mir-4252	FOLH1	SMYD3	hsa-mir-3133	RASA4	hsa-mir-138-2
	LPAR6	LOC440434	hsa-mir-1324	hsa-mir-551a	TRIM48		hsa-mir-149	POLR2J2	hsa-mir-3181
		TBC1D3	hsa-mir-1284	hsa-mir-4251	OR4P4		hsa-mir-4269	SPDYE2	hsa-mir-1826
			hsa-mir-3136	hsa-mir-429	OR4C15		hsa-mir-562	POLR2J3	hsa-mir-762
			hsa-mir-4272	hsa-mir-1302-2	OR4A5		hsa-mir-1471	UPK3BL	ADCY7
			ARF4	CDK11B	OR4A16		hsa-mir-1244-1	SPDYE2L	AMFR
			C3orf51	DFFB	OR4A15		hsa-mir-4268		BBS2
			DNASE1L3	DVL1	OR4C46		hsa-mir-3132		CBLN1
			FHIT	MEGF6	OR4C16		hsa-mir-153-1		CDH8
			FLNB	GABRD	OR4C11		hsa-mir-3131		CES1
			GPR27	GNB1	OR4S2		hsa-mir-26b		CETP
			MITF	ZBTB48	OR4C13		hsa-mir-548f-2		CNGB1
			CNTN3	PEX10	OR4C12		AAMP		COX6A2
			PDHB	PRKCZ	LOC440040		AGXT		CSNK2A2
			PTPRG	RPL22	LOC440041		ALPI		CTF1
			ROBO1	SCNN1D	LOC441601		ALPP		CYLD
			ROBO2	SKI	LOC646813		ALPPL2		2020-09-01
			ATXN7	TP73			ATIC		FUS
			TMF1	TNFRSF4			KIF1A		GNAO1
			WNT5A	MMP23B			BARD1		GOT2
			SLMAP	MMP23A			BCS1L		ITGAD
			ACOX2	KCNAB2			BOK		ITGAL
			CADPS	TNFRSF25			CHRND		ITGAM
			SUCLG2	TNFRSF14			CHRNG		ITGAX
			HESX1	TNFRSF18			COL4A3		KIFC3
			UBA3	ISG15			COL4A4		MMP2
			MAGI1	PLCH2			COL6A3		MMP15
			PSMD6	CEP104			CRYBA2		MT1A
			ARL6IP5	KLHL21			CYP27A1		MT1B
			RPP14	SLC35E2			DES		MT1E
			FAM107A	RER1			DTYMK		MT1F
			PDZRN3	ACOT7			EPHA4		MT1G
			FRMD4B	ICMT			ERBB4		MT1H
			FAM208A	CHD5			ACSL3		MT1JP
			RYBP	NOC2L			FN1		MT1M
			LRIG1	OR4F3			GBX2		MT1L
			ERC2	ARHGEF16			GPC1		MT1X
			APPL1	SSU72			GPR35		MT2A
			FOXP1	WRAP73			HDLBP		MT3
			ARHGEF3	SDF4			AGFG1		PHKB
			IL17RD	MXRA8			DNAJB2		PHKG2
			PXK	HES2			HTR2B		POLR2C
			FEZF2	CPSF3L			SP110		PRSS8
			EBLN2	C1orf159			IGFBP2		RBL2
			SHQ1	AURKAIP1			IGFBP5		SALL1
			CACNA2D3	MRPL20			IHH		CCL17
			LMOD3	ATAD3A			CXCR1		CCL22
			ADAMTS9	PANK4			CXCR2		CX3CL1
			ABHD6	DNAJC11			CXCR2P1		SIAH1
			LRTM1	AJAP1			INHA		SLC5A2
			C3orf14	TP73-AS1			INPP5D		SLC6A2
			PROK2	PLEKHG5			IRS1		SLC12A3
			THOC7	LRRC47			KCNJ13		STX4
			ID2B	HES4			NCL		SULT1A3
			KBTBD8	PRDM16			NDUFA10		TGFB1I1
			SLC25A26	VWA1			2020-09-02		BCL7C
			FAM3D	NADK			NEU2		GPR56
			C3orf49	MMEL1			NPPC		N4BP1
			SNTN	OR4F5			PAX3		NUP93
			SYNPR	NOL9			PDCD1		HERPUD1
			ASB14	LINC00115			PDE6D		ZNF646
			FAM19A4	MORN1			SERPINE2		SETD1A
			PPP4R2	GLTPD1			PPP1R7		RNF40
			PRICKLE2	TAS1R1			PSMD1		IRX5
			C3orf67	OR4F16			PTMA		DNAJA2
			KCTD6	CCNL2			PTPRN		BCKDK
			LOC201617	ESPN			SNORD20		KATNB1
			DNAH12	TAS1R3			RPL37A		ZNF267
			PDE12	ATAD3B			SAG		CD2BP2
			FAM116A	PLEKHN1			CCL20		SRCAP
			C3orf64	C1orf170			SLC4A3		NUDT21
			CCDC66	KIAA1751			SLC11A1		SEPHS2
			LOC285401	THAP3			SP100		CNOT1
			EIF4E3	LOC115110			SPP2		ZNF423
			SPATA12	ACAP3			TNP1		RPGRIP1L
			LOC401074	UBE2J2			TNS1		ZNF629
			FAM19A1	PUSL1			TUBA4A		ARL2BP
			FLJ20518	B3GALT6			VIL1		ORC6
			FAM86DP	TPRG1L			WNT6		TP53TG3
			MIR548A2	FAM213B			XRCC5		TBC1D10B
			GXYLT2	ACTRT2			ZNF142		DKFZP434H168
			ESRG	MIB2			SCG2		TOX3
			ZNF717	SAMD11			CUL3		CCDC113
			LOC100287879	LOC148413			DGKD		C16orf80
			FRG2C	PHF13			STK16		PYCARD
			MIR1284	CCDC27			PER2		BRD7
			MIR1324	CALML6			CDK5R2		MYLPF
			MIR3136	C1orf86			RQCD1		PLLP
			MIR4272	ATAD3C			LRRFIP1		AHSP
			MIR4273	LOC254099			GPR55		ZNF771
			MIR3938	TTLL10			TRIP12		CES1P1
			LOC100506994	NPHP4			ECEL1		FBXL19
			LOC100507062	FAM41C			EIF4E2		LPCAT2
			ADAMTS9-AS2	LOC284661			TTLL4		HEATR3
			MIR4444-1	C1orf174			HDAC4		SLC38A7
			LOC100652759	KLHL17			FARP2		OGFOD1
				TMEM240			FARSB		DOK4
				TMEM52			ABCB6		VPS35
				AGRN			ARPC2		COQ9
				GPR153			ARL4C		CIAPIN1
				FAM132A			RAMP1		ZNF319
				HES5			SPEG		NOD2
				LOC388588			NMUR1		PAPD5
				RNF207			STK25		FBRS
				HES3			COPS8		AKTIP
				RNF223			CAPN10		C16orf58
				MIR200A			SP140		GINS3
				MIR200B			IKZF2		NDRG4
				FLJ42875			PASK		ZNF747
				ANKRD65			ATG4B		PRR14
				MIR429			OBSL1		VKORC1
				FAM138F			DNPEP		FTO
				LOC643837			SH3BP4		DCTPP1
				TMEM88B			KCNE4		IRX6
				C1orf233			NGEF		IRX3
				FAM138A			SNORD82		C16orf57
				WASH7P			PNKD		ZNF768
				MIR551A			SNED1		ZNF668
				CDK11A			GIGYF2		ARMC5
				SLC35E2B			TRAF3IP1		SHCBP1
				LOC728716			ABCA12		SETD6
				LOC729737			CNPPD1		FAM192A
				OR4F29			STK36		CHD9
				LOC100129534			GMPPA		HSD3B7
				LOC100130417			SMARCAL1		ITFG1
				LOC100132062			ANO7		NETO2
				LOC100132287			PRLH		LONP2
				LOC100133331			THAP4		KAT8
				LOC100133445			ANKMY1		NLRC5
				LOC100133612			SCLY		CCDC135
				DDX11L1			ASB1		CAPNS2
				TTC34			CAB39		MT4
				LOC100288069			PRKAG3		GPT2
				MIR4251			UGT1A10		ABCC11
				MIR4252			UGT1A8		NKD1
				MIR4689			UGT1A7		RSPRY1
				MIR4417			UGT1A6		C16orf93
							UGT1A5		MYLK3
							UGT1A9		ZNF764
							UGT1A4		CCDC102A
							UGT1A1		ORAI3
							UGT1A3		ABCC12
							FEV		STX1B
							PID1		ZNF689
							ATG16L1		C16orf78
							ANKZF1		ANKRD26P1
							USP40		ZNF720
							HJURP		SNX20
							HES6		LOC146481
							ACCN4		ZNF785
							DOCK10		ZNF688
							MREG		PRSS36
							PECR		ZNF48
							C2orf83		CPNE2
							MFF		GPR114
							CXCR7		PRSS54
							RNPEPL1		CES5A
							2020-03-04		GPR97
							WDFY1		CNEP1R1
							NYAP2		PYDC1
							USP37		LOC283856
							CTDSP1		LOC283914
							GAL3ST2		FBXL19-AS1
							TMBIM1		ZNF843
							RAB17		MT1DP
							RNF25		PRSS53
							COPS7B		TEPP
							MRPL44		SLC6A10P
							TRPM8		LOC388242
							ATG9A		C16orf87
							MLPH		LOC388276
							FAM134A		LOC390705
							GLB1L		CES1P2
							SPAG16		FLJ26245
							CHPF		MIR138-2
							IQCA1		LOC440354
							NHEJ1		CSDAP1
							FAM124B		HERC2P4
							TM4SF20		SULT1A4
							C2orf54		TRIM72
							TUBA4B		LOC595101
							ARMC9		UBE2MP1
							EFHD1		LOC613037
							SPHKAP		LOC613038
							WNT10A		LOC643714
							SLC19A3		LOC643802
							ILKAP		CRNDE
							ITM2C		MT1IP
							RHBDD1		LOC644649
							ING5		LINC00273
							PLCD4		TP53TG3C
							MGC16025		SNORA30
							TMEM169		SNORA46
							DNER		SNORA50
							B3GNT7		LOC729264
							SP140L		TP53TG3B
							STK11IP		LOC100130700
							MOGAT1		KIAA0664L3
							AGAP1		MIR762
							TWIST2		MIR3935
							DIS3L2		LOC100505619
							NEU4		LOC100507577
							AP1S3		SLX1A-SULT1A3
							SGPP2		SLX1B-SULT1A4
							SPATA3		MIR4519
							TMEM198		MIR548AE2
							ZFAND2B		MIR4518
							FBXO36
							MTERFD2
							UBE2F
							OTOS
							MYEOV2
							OR6B3
							LOC150935
							PKI55
							LOC151171
							LOC151174
							CCDC140
							SLC23A3
							LOC151300
							GPBAR1
							SLC16A14
							LOC151475
							LINC00471
							LOC151484
							MSL3P1
							WDR69
							C2orf57
							TIGD1
							LOC200772
							CCDC108
							C2orf72
							CXXC11
							RUFY4
							DUSP28
							ESPNL
							ECEL1P2
							LOC348761
							C2orf62
							RBM44
							AQP12A
							KLHL30
							RESP18
							C2orf82
							OR6B2
							ASB18
							FLJ43879
							VWC2L
							MIR149
							MIR153-1
							MIR26B
							DNAJB3
							MIR375
							LOC643387
							PRR21
							LOC646324
							LOC646736
							PRSS56
							AQP12B
							SNORA75
							SCARNA6
							SCARNA5
							D2HGDH
							LOC728323
							DIRC3
							LOC100129175
							PP14571
							LOC100130451
							LOC100286922
							MIR1471
							MIR1244-1
							MIR548F2
							BOK-AS1
							MIR1244-3
							MIR1244-2
							MIR3131
							MIR4268
							MIR3132
							MIR4269
							UBE2F-SCLY
							MIR4439
							MIR4776-1
							MIR4777
							MIR2467
							MIR4440
							MIR4786
							MIR4776-2
							MIR4441
