# Supplementary material for: Multi-omics profiling of primary small cell carcinoma of the esophagus reveals RB1 disruption and additional molecular subtypes
Source: Nat Commun. 2021 Jun 18;12:3785. doi: 10.1038/s41467-021-24043-6 (PMC8213753; doi:10.1038/s41467-021-24043-6)
Supplement: Supplementary file 7 — Supplementary Data 4 [file 41467_2021_24043_MOESM7_ESM.xlsx]

## Sheet: Sheet1
Supplementary Data 4 qPCR validation of SCNVs
#	sample	DNA_type	reference	target_gene	target_WES_log2ratio	target_qPCR_ddCt	target_WES_SCNV	target_qPCR_SCNV	consistent
1	PSCCE_10T	fresh-frozen	IFNG	MYC	1.16811	-1.22599	AMP	AMP	consistnet
2	PSCCE_11T	fresh-frozen	IFNG	MYC	0.0451668	-0.284901	NO	NO	consistnet
3	PSCCE_12T	fresh-frozen	ACACA	MYC	-0.576748	0.744029	NO	NO	consistnet
4	PSCCE_13T	fresh-frozen	IFNG	MYC	1.04994	-1.2504	AMP	AMP	consistnet
5	PSCCE_14T	fresh-frozen	IFNG	MYC	0.257633	-0.124658	NO	NO	consistnet
6	PSCCE_15T	fresh-frozen	IFNG	MYC	1.60489	-1.40292	AMP	AMP	consistnet
7	PSCCE_16T	fresh-frozen	IFNG	MYC	0.507572	-0.382154	NO	NO	consistnet
8	PSCCE_20T	fresh-frozen	IFNG	MYC	0.44998	-0.600162	NO	NO	consistnet
9	PSCCE_31T	FFPE	IFNG	MYC	0.820139	-0.806584	AMP	NO	NO
10	PSCCE_33T	FFPE	ACACA	MYC	1.27506	-2.01175	AMP	AMP	consistnet
11	PSCCE_34T	FFPE	IFNG	MYC	-0.0467659	-0.082827	NO	NO	consistnet
12	PSCCE_35T	FFPE	ACACA	MYC	-0.348142	0.125539	NO	NO	consistnet
13	PSCCE_36T	FFPE	IFNG	MYC	0.662754	0.218183	NO	NO	consistnet
14	PSCCE_40T	FFPE	IFNG	MYC	1.06424	-1.45203	AMP	AMP	consistnet
15	PSCCE_43T	FFPE	IFNG	MYC	-0.0467686	-0.03742	NO	NO	consistnet
16	PSCCE_46T	FFPE	IFNG	MYC	0.0248819	0.008203	NO	NO	consistnet
17	PSCCE_47T	FFPE	IFNG	MYC	-0.134423	0.275955	NO	NO	consistnet
18	PSCCE_56T	FFPE	IFNG	MYC	0.00613422	-0.209164	NO	NO	consistnet
19	PSCCE_57T	FFPE	IFNG	MYC	0.86022	-0.949154	AMP	AMP	consistnet
20	PSCCE_58T	FFPE	IFNG	MYC	0.751212	-0.553935	NO	NO	consistnet
21	PSCCE_5T	fresh-frozen	AQP5	MYC	0.459932	-0.803465	NO	NO	consistnet
22	PSCCE_60T	FFPE	IFNG	MYC	0.316865	-0.537272	NO	NO	consistnet
23	PSCCE_61T	FFPE	IFNG	MYC	0.124569	-0.077712	NO	NO	consistnet
24	PSCCE_63T	FFPE	IFNG	MYC	0.43082	-0.426213	NO	NO	consistnet
25	PSCCE_66T	FFPE	ACACA	MYC	-0.238872	0.556244	NO	NO	consistnet
26	PSCCE_6T	fresh-frozen	AQP5	MYC	-0.0427318	0.179603	NO	NO	consistnet
27	PSCCE_70T	FFPE	IFNG	MYC	0.464171	-0.459895	NO	NO	consistnet
28	PSCCE_73T	FFPE	IFNG	MYC	0.514729	-0.561864	NO	NO	consistnet
29	PSCCE_74T	FFPE	IFNG	MYC	0.658722	-0.152965	NO	NO	consistnet
30	PSCCE_75T	FFPE	IFNG	MYC	1.23332	-1.08858	AMP	AMP	consistnet
31	PSCCE_76T	FFPE	IFNG	MYC	-0.0152586	-0.105047	NO	NO	consistnet
32	PSCCE_77T	FFPE	IFNG	MYC	-0.320972	0.211039	NO	NO	consistnet
33	PSCCE_7T	fresh-frozen	AQP5	MYC	0.6213	-0.058164	NO	NO	consistnet
34	PSCCE_9T	fresh-frozen	IFNG	MYC	0.297457	0.487368	NO	NO	consistnet
35	PSCCE_10T	fresh-frozen	IFNG	SOX4	0.184224	-0.51352	NO	NO	consistnet
36	PSCCE_11T	fresh-frozen	IFNG	SOX4	-0.0415634	-0.389124	NO	NO	consistnet
37	PSCCE_12T	fresh-frozen	ACACA	SOX4	0.306573	-0.331717	NO	NO	consistnet
38	PSCCE_13T	fresh-frozen	IFNG	SOX4	0.415547	-0.516527	NO	NO	consistnet
39	PSCCE_14T	fresh-frozen	IFNG	SOX4	0.695637	-0.722407	NO	NO	consistnet
40	PSCCE_15T	fresh-frozen	IFNG	SOX4	0.0128354	-0.159948	NO	NO	consistnet
41	PSCCE_16T	fresh-frozen	IFNG	SOX4	-0.0432593	0.400615	NO	NO	consistnet
42	PSCCE_20T	fresh-frozen	IFNG	SOX4	-0.022044	0.00025	NO	NO	consistnet
43	PSCCE_31T	FFPE	IFNG	SOX4	-0.00722199	-0.534144	NO	NO	consistnet
44	PSCCE_33T	FFPE	ACACA	SOX4	0.0836279	-0.787873	NO	NO	consistnet
45	PSCCE_34T	FFPE	IFNG	SOX4	0.00706137	0.015164	NO	NO	consistnet
46	PSCCE_35T	FFPE	ACACA	SOX4	0.333819	-1.27284	NO	AMP	NO
47	PSCCE_36T	FFPE	IFNG	SOX4	1.30172	-2.00837	AMP	AMP	consistnet
48	PSCCE_40T	FFPE	IFNG	SOX4	1.54466	-2.20071	AMP	AMP	consistnet
49	PSCCE_43T	FFPE	IFNG	SOX4	0.738183	-0.702129	NO	NO	consistnet
50	PSCCE_46T	FFPE	IFNG	SOX4	0.323307	-0.664062	NO	NO	consistnet
51	PSCCE_47T	FFPE	IFNG	SOX4	0.270353	0.021707	NO	NO	consistnet
52	PSCCE_56T	FFPE	IFNG	SOX4	0.259484	-0.561754	NO	NO	consistnet
53	PSCCE_57T	FFPE	IFNG	SOX4	0.0218488	0.156617	NO	NO	consistnet
54	PSCCE_58T	FFPE	IFNG	SOX4	0.368218	0.075916	NO	NO	consistnet
55	PSCCE_5T	fresh-frozen	AQP5	SOX4	0.0979851	-0.43035	NO	NO	consistnet
56	PSCCE_60T	FFPE	IFNG	SOX4	-0.0168295	0.017268	NO	NO	consistnet
57	PSCCE_61T	FFPE	IFNG	SOX4	0.0135052	-0.182461	NO	NO	consistnet
58	PSCCE_63T	FFPE	IFNG	SOX4	-0.00408158	0.164035	NO	NO	consistnet
59	PSCCE_66T	FFPE	ACACA	SOX4	0.438299	-0.445968	NO	NO	consistnet
60	PSCCE_6T	fresh-frozen	AQP5	SOX4	-0.0853297	-0.282001	NO	NO	consistnet
61	PSCCE_70T	FFPE	IFNG	SOX4	0.441746	-0.119522	NO	NO	consistnet
62	PSCCE_73T	FFPE	IFNG	SOX4	-0.0333611	-0.226245	NO	NO	consistnet
63	PSCCE_74T	FFPE	IFNG	SOX4	0.786872	-1.20459	NO	AMP	NO
64	PSCCE_75T	FFPE	IFNG	SOX4	0.452191	-0.182631	NO	NO	consistnet
65	PSCCE_76T	FFPE	IFNG	SOX4	-0.0413681	0.036118	NO	NO	consistnet
66	PSCCE_77T	FFPE	IFNG	SOX4	0.353039	-0.026404	NO	NO	consistnet
67	PSCCE_7T	fresh-frozen	AQP5	SOX4	-0.061879	-0.090736	NO	NO	consistnet
68	PSCCE_9T	fresh-frozen	IFNG	SOX4	0.566268	-0.263183	NO	NO	consistnet
69	PSCCE_10T	fresh-frozen	IFNG	TERT	0.93884	-1.18594	AMP	AMP	consistnet
70	PSCCE_11T	fresh-frozen	IFNG	TERT	0.0235428	-0.208722	NO	NO	consistnet
71	PSCCE_12T	fresh-frozen	ACACA	TERT	0.95909	-0.70093	AMP	NO	NO
72	PSCCE_13T	fresh-frozen	IFNG	TERT	0.81952	-0.976133	AMP	AMP	consistnet
73	PSCCE_14T	fresh-frozen	IFNG	TERT	0.919864	-1.04664	AMP	AMP	consistnet
74	PSCCE_15T	fresh-frozen	IFNG	TERT	1.04404	-0.878275	AMP	AMP	consistnet
75	PSCCE_16T	fresh-frozen	IFNG	TERT	-0.0260332	0.424357	NO	NO	consistnet
76	PSCCE_20T	fresh-frozen	IFNG	TERT	0.862411	-0.832928	AMP	AMP	consistnet
77	PSCCE_31T	FFPE	IFNG	TERT	1.49645	-2.28189	AMP	AMP	consistnet
78	PSCCE_33T	FFPE	ACACA	TERT	0.958366	-2.36246	AMP	AMP	consistnet
79	PSCCE_34T	FFPE	IFNG	TERT	0.439251	-0.290198	NO	NO	consistnet
80	PSCCE_35T	FFPE	ACACA	TERT	1.09458	-1.31886	AMP	AMP	consistnet
81	PSCCE_36T	FFPE	IFNG	TERT	0.0300633	0.383355	NO	NO	consistnet
82	PSCCE_40T	FFPE	IFNG	TERT	0.536793	-0.713763	NO	NO	consistnet
83	PSCCE_43T	FFPE	IFNG	TERT	0.769264	-0.583722	NO	NO	consistnet
84	PSCCE_46T	FFPE	IFNG	TERT	0.206461	-0.487033	NO	NO	consistnet
85	PSCCE_47T	FFPE	IFNG	TERT	0.187313	0.130197	NO	NO	consistnet
86	PSCCE_56T	FFPE	IFNG	TERT	0.609639	-1.62309	NO	AMP	NO
87	PSCCE_57T	FFPE	IFNG	TERT	-0.0127188	-0.019967	NO	NO	consistnet
88	PSCCE_58T	FFPE	IFNG	TERT	1.74838	-2.20164	AMP	AMP	consistnet
89	PSCCE_5T	fresh-frozen	AQP5	TERT	0.0771052	-0.663535	NO	NO	consistnet
90	PSCCE_60T	FFPE	IFNG	TERT	0.654839	-0.488728	NO	NO	consistnet
91	PSCCE_61T	FFPE	IFNG	TERT	1.35863	-1.21848	AMP	AMP	consistnet
92	PSCCE_63T	FFPE	IFNG	TERT	0.530949	-0.407688	NO	NO	consistnet
93	PSCCE_66T	FFPE	ACACA	TERT	1.2413	-0.760734	AMP	NO	NO
94	PSCCE_6T	fresh-frozen	AQP5	TERT	0.215482	-0.31765	NO	NO	consistnet
95	PSCCE_70T	FFPE	IFNG	TERT	0.442484	-0.269823	NO	NO	consistnet
96	PSCCE_73T	FFPE	IFNG	TERT	0.39987	-0.617039	NO	NO	consistnet
97	PSCCE_74T	FFPE	IFNG	TERT	0.606755	-0.419182	NO	NO	consistnet
98	PSCCE_75T	FFPE	IFNG	TERT	0.822462	-0.967135	AMP	AMP	consistnet
99	PSCCE_76T	FFPE	IFNG	TERT	0.430573	-0.511143	NO	NO	consistnet
100	PSCCE_77T	FFPE	IFNG	TERT	1.36571	-1.30551	AMP	AMP	consistnet
101	PSCCE_7T	fresh-frozen	AQP5	TERT	0.304864	-0.736717	NO	NO	consistnet
102	PSCCE_9T	fresh-frozen	IFNG	TERT	0.675594	-0.186015	NO	NO	consistnet
*Samples excluded from analysis
1	PSCCE_21T	high background noise, high sd in all loci of PSCCE_21T DNA, probably due to low DNA quality, repeated twice
2	PSCCE_29T	high background noise, high sd in all loci of PSCCE_29T DNA, probably due to low DNA quality, repeated twice
3	PSCCE_30T	high background noise, high sd in all loci of PSCCE_30T DNA, probably due to low DNA quality, repeated twice
4	PSCCE_32T	high background noise, high sd in all loci of PSCCE_32N DNA, probably due to low DNA quality, repeated three times
5	PSCCE_8T	SCNV called in all reference loci
6	PSCCE_48T	SCNV called in all reference loci
7	PSCCE_49T	SCNV called in all reference loci
8	PSCCE_69T	SCNV called in all reference loci
9	PSCCE_79T	SCNV called in all reference loci
10	PSCCE_53T	Tumor DNA used up
11	PSCCE_64T	Tumor DNA used up
12	PSCCE_65T	Tumor DNA used up
