# Supplementary material for: Multi-omics profiling of primary small cell carcinoma of the esophagus reveals RB1 disruption and additional molecular subtypes
Source: Nat Commun. 2021 Jun 18;12:3785. doi: 10.1038/s41467-021-24043-6 (PMC8213753; doi:10.1038/s41467-021-24043-6)
Supplement: Supplementary file 8 — Supplementary Data 5 [file 41467_2021_24043_MOESM8_ESM.xlsx]

## Sheet: Sheet1
Supplementary Data 5 Significantly mutated genes and genes with mutation cluster in the present study (n=46) and in the combined cohort (n=101)
5A Significantly mutated genes in the present study
gene	expr	reptime	hic	N_nonsilent	N_silent	N_noncoding	n_nonsilent	n_silent	n_noncoding	nnei	x	X	p	q	90% quantile of expression
RB1	349930	450	41	317768	81190	0	19	0	0	50	4	2908120	0	0	155.134
TP53	2069567	213	34	142094	39238	0	52	2	0	16	3	555542	0	0	62.794
NOTCH1	1489379	212	43	839132	237268	0	14	1	0	50	4	2932684	2.8389e-07	0.00178491	27.443
5B Genes with significant mutation cluster in the present study (n=46)
gene	transcript	cluster_size	start	end	number	p_value	q_value	90% quantile of expression
TP53	NM_000546	47	236	282	19	5.74721e-09	1.36643e-05	155.134
TP53	NM_000546	68	215	282	22	6.80606e-09	1.67097e-05	155.134
TP53	NM_000546	63	220	282	21	1.30822e-08	2.61544e-05	155.134
TP53	NM_000546	59	224	282	20	3.15799e-08	3.50611e-05	155.134
TP53	NM_000546	46	237	282	18	3.35613e-08	5.2176e-05	155.134
TP53	NM_000546	38	245	282	16	1.30653e-07	0.000134018	155.134
TP53	NM_000546	45	238	282	17	1.82443e-07	0.000143084	155.134
TP53	NM_000546	39	236	274	16	1.85527e-07	0.000145524	155.134
TP53	NM_000546	60	215	274	19	2.86888e-07	0.00017185	155.134
TP53	NM_000546	35	248	282	15	3.42421e-07	0.000208018	155.134
NOTCH1	NM_017617	77	353	429	5	3.92248e-06	0.00137465	27.443
NOTCH1	NM_017617	36	353	388	4	2.51805e-05	0.00635549	27.443
NOTCH1	NM_017617	63	367	429	4	0.00013774	0.0315055	27.443
NOTCH1	NM_017617	18	353	370	3	0.000436845	0.0560935	27.443
NOTCH1	NM_017617	22	367	388	3	0.000664512	0.0976071	27.443
5C Significantly mutated gene in combined cohort (n=101)
gene	expr	reptime	hic	N_nonsilent	N_silent	N_noncoding	n_nonsilent	n_silent	n_noncoding	nnei	x	X	p	q	90% quantile of expression
RB1	349930	450	41	697708	178265	0	34	0	0	50	7	6385220	0	0	155.134
TP53	2069567	213	34	311989	86153	0	101	2	0	16	5	1219777	3.77476e-15	3.55998e-11	62.794
NOTCH1	1489379	212	43	1842442	520958	0	26	1	0	50	13	6439154	3.4204e-10	2.15052e-06	27.443
5D Genes with significant mutation cluster in combined cohort (n=101)
gene	transcript	cluster_size	start	end	number	p_value	q_value	90% quantile of expression
TP53	NM_000546	47	236	282	29	6.59278e-12	7.14125e-09	155.134
TP53	NM_000546	51	232	282	30	7.28128e-12	7.85246e-09	155.134
TP53	NM_000546	68	215	282	34	8.47694e-12	8.97309e-09	155.134
TP53	NM_000546	65	218	282	33	1.53746e-11	1.48395e-08	155.134
TP53	NM_000546	46	237	282	28	2.73167e-11	2.2119e-08	155.134
TP53	NM_000546	63	220	282	32	4.14604e-11	3.19384e-08	155.134
TP53	NM_000546	59	224	282	31	4.63025e-11	3.57443e-08	155.134
TP53	NM_000546	45	238	282	27	1.09706e-10	8.28195e-08	155.134
TP53	NM_000546	38	245	282	25	1.21647e-10	8.33387e-08	155.134
TP53	NM_000546	35	248	282	24	1.53399e-10	1.0438e-07	155.134
NOTCH1	NM_017617	66	323	388	7	6.8268e-07	0.000106322	27.443
NOTCH1	NM_017617	77	353	429	7	1.69252e-06	0.000249785	27.443
NOTCH1	NM_017617	89	367	455	7	3.94665e-06	0.000564108	27.443
NOTCH1	NM_017617	50	323	372	6	4.49404e-06	0.000583771	27.443
NOTCH1	NM_017617	100	370	469	7	7.76199e-06	0.000974798	27.443
NOTCH1	NM_017617	63	367	429	6	1.4022e-05	0.00151328	27.443
NOTCH1	NM_017617	64	325	388	6	1.51447e-05	0.00171321	27.443
NOTCH1	NM_017617	36	353	388	5	3.15781e-05	0.00314643	27.443
NOTCH1	NM_017617	86	370	455	6	6.33987e-05	0.0051605	27.443
NOTCH1	NM_017617	48	323	370	5	9.88686e-05	0.00653532	27.443
FBXW7	NM_018315	4	382	385	3	0.000339041	0.0202059	62.159
EP300	NM_001429	65	1399	1463	4	0.000601974	0.0416043	80.015
EP300	NM_001429	16	1399	1414	3	0.000794187	0.0590662	80.015
