# Supplementary material for: Multi-omics profiling of primary small cell carcinoma of the esophagus reveals RB1 disruption and additional molecular subtypes
Source: Nat Commun. 2021 Jun 18;12:3785. doi: 10.1038/s41467-021-24043-6 (PMC8213753; doi:10.1038/s41467-021-24043-6)
Supplement: Supplementary file 9 — Supplementary Data 6 [file 41467_2021_24043_MOESM9_ESM.xlsx]

## Sheet: Sheet1
Supplementary Data 6 Sanger validation of somatic mutations in TP53, NOTCH1 and RB1
#	sample	sample_type	gene	mutation_type	chr	POS	amplified	validated	sense primer	antisense primer
1	PSCCE_13T	fresh-frozen	TP53	splicing	17	7579311	yes	yes	CTGGTCCTCTGACTGCTCTT	AGGCATTGAAGTCTCATGGAAG
2	PSCCE_14T	fresh-frozen	TP53	frameshift	17	7579320	yes	yes	CTGGTCCTCTGACTGCTCTT	AGGCATTGAAGTCTCATGGAAG
3	PSCCE_16T	fresh-frozen	TP53	frameshift	17	7579408	yes	yes	CTGGTCCTCTGACTGCTCTT	AGGCATTGAAGTCTCATGGAAG
4	PSCCE_74T	FFPE	TP53	frameshift	17	7579521	yes	yes	CTGGTCCTCTGACTGCTCTT	AGGCATTGAAGTCTCATGGAAG
5	PSCCE_77T	FFPE	TP53	frameshift	17	7579419	yes	yes	CTGGTCCTCTGACTGCTCTT	AGGCATTGAAGTCTCATGGAAG
6	PSCCE_10T	fresh-frozen	TP53	missense	17	7578413	yes	yes	TCTGTCTCCTTCCTCTTCCT	CACTGACAACCACCCTTAAC
7	PSCCE_16T	fresh-frozen	TP53	missense	17	7578517	yes	yes	TCTGTCTCCTTCCTCTTCCT	CACTGACAACCACCCTTAAC
8	PSCCE_20T	fresh-frozen	TP53	nonframeshift insertion	17	7578476	yes	yes	TCTGTCTCCTTCCTCTTCCT	CACTGACAACCACCCTTAAC
9	PSCCE_29T	FFPE	TP53	missense	17	7578442	no	no	PCR failure, validated by RNA-seq
10	PSCCE_31T	FFPE	TP53	missense	17	7578526	yes	yes	GCCTCACAACCTCCGTCAT	TTCAACTCTGTCTCCTTCCTCTT
11	PSCCE_31T	FFPE	TP53	missense	17	7578455	yes	yes	GCCTCACAACCTCCGTCAT	TTCAACTCTGTCTCCTTCCTCTT
12	PSCCE_33T	FFPE	TP53	nonsense	17	7578431	no	no	PCR failure, RNA-seq not performed
13	PSCCE_46T	FFPE	TP53	missense	17	7578395	yes	yes	TCTGTCTCCTTCCTCTTCCT	CACTGACAACCACCCTTAAC
14	PSCCE_47T	FFPE	TP53	missense	17	7578457	yes	yes	TCTGTCTCCTTCCTCTTCCT	CACTGACAACCACCCTTAAC
15	PSCCE_58T	FFPE	TP53	frameshift insertion	17	7578493	yes	yes	TCTGTCTCCTTCCTCTTCCT	CACTGACAACCACCCTTAAC
16	PSCCE_60T	FFPE	TP53	missense	17	7578440	yes	yes	TCTGTCTCCTTCCTCTTCCT	CACTGACAACCACCCTTAAC
17	PSCCE_65T	FFPE	TP53	missense	17	7578449	no	no	DNA used up, validated by RNA-seq
18	PSCCE_73T	FFPE	TP53	missense	17	7578406	yes	yes	TCTGTCTCCTTCCTCTTCCT	CACTGACAACCACCCTTAAC
19	PSCCE_75T	FFPE	TP53	missense	17	7578393	yes	yes	TCTGTCTCCTTCCTCTTCCT	CACTGACAACCACCCTTAAC
20	PSCCE_79T	FFPE	TP53	splicing	17	7578556	yes	yes	TCTGTCTCCTTCCTCTTCCT	CACTGACAACCACCCTTAAC
21	PSCCE_7T	fresh-frozen	TP53	missense	17	7578177	yes	yes	TCTGTCTCCTTCCTCTTCCT	CACTGACAACCACCCTTAAC
22	PSCCE_40T	FFPE	TP53	missense	17	7578204	no	no	PCR failure, validated by RNA-seq
23	PSCCE_53T	FFPE	TP53	missense	17	7578190	yes	yes	CCACTGACAACCACCCTTAAC	CTGATTCCTCACTGATTGCTCTT
24	PSCCE_70T	FFPE	TP53	nonsense	17	7578212	yes	yes	TCTGTCTCCTTCCTCTTCCT	CACTGACAACCACCCTTAAC
25	PSCCE_10T	fresh-frozen	TP53	missense	17	7577568	yes	yes	TTGGGCCTGTGTTATCTCCT	TGGCAAGTGGCTCCTGAC
26	PSCCE_11T	fresh-frozen	TP53	missense	17	7577532	yes	yes	TTGGGCCTGTGTTATCTCCT	TGGCAAGTGGCTCCTGAC
27	PSCCE_21T	FFPE	TP53	missense	17	7577534	yes	yes	TTGGGCCTGTGTTATCTCCT	TGGCAAGTGGCTCCTGAC
28	PSCCE_32T	FFPE	TP53	missense	17	7577547	yes	yes	TTGGGCCTGTGTTATCTCCT	TGGCAAGTGGCTCCTGAC
29	PSCCE_33T	FFPE	TP53	synonymous SNV	17	7577561	yes	yes	TTGGGCCTGTGTTATCTCCT	TGGCAAGTGGCTCCTGAC
30	PSCCE_43T	FFPE	TP53	frameshift deletion	17	7577599	yes	yes	TTGGGCCTGTGTTATCTCCT	TGGCAAGTGGCTCCTGAC
31	PSCCE_57T	FFPE	TP53	missense	17	7577538	yes	yes	TTGGGCCTGTGTTATCTCCT	TGGCAAGTGGCTCCTGAC
32	PSCCE_61T	FFPE	TP53	missense	17	7577574	yes	yes	TTGGGCCTGTGTTATCTCCT	TGGCAAGTGGCTCCTGAC
33	PSCCE_64T	FFPE	TP53	missense	17	7577539	yes	yes	TTGGGCCTGTGTTATCTCCT	TGGCAAGTGGCTCCTGAC
34	PSCCE_66T	FFPE	TP53	missense	17	7577570	yes	yes	TTGGGCCTGTGTTATCTCCT	TGGCAAGTGGCTCCTGAC
35	PSCCE_73T	FFPE	TP53	missense	17	7577520	yes	yes	TTGGGCCTGTGTTATCTCCT	TGGCAAGTGGCTCCTGAC
36	PSCCE_6T	fresh-frozen	TP53	frameshift	17	7577102	yes	yes	TTCCTTACTGCCTCTTGCTTCT	TCTTGTCCTGCTTGCTTACCT
37	PSCCE_8T	fresh-frozen	TP53	missense	17	7577120	yes	yes	TTCCTTACTGCCTCTTGCTTCT	TCTTGTCCTGCTTGCTTACCT
38	PSCCE_8T	fresh-frozen	TP53	nonsense	17	7577058	yes	yes	TTCCTTACTGCCTCTTGCTTCT	TCTTGTCCTGCTTGCTTACCT
39	PSCCE_15T	fresh-frozen	TP53	missense	17	7577094	yes	yes	TTCCTTACTGCCTCTTGCTTCT	TCTTGTCCTGCTTGCTTACCT
40	PSCCE_33T	FFPE	TP53	missense	17	7577121	yes	yes	TTCCTTACTGCCTCTTGCTTCT	TCTTGTCCTGCTTGCTTACCT
41	PSCCE_33T	FFPE	TP53	synonymous SNV	17	7577122	yes	yes	TTCCTTACTGCCTCTTGCTTCT	TCTTGTCCTGCTTGCTTACCT
42	PSCCE_34T	FFPE	TP53	missense	17	7577142	yes	yes	TTCCTTACTGCCTCTTGCTTCT	TCTTGTCCTGCTTGCTTACCT
43	PSCCE_35T	FFPE	TP53	missense	17	7577141	yes	yes	TTCCTTACTGCCTCTTGCTTCT	TCTTGTCCTGCTTGCTTACCT
44	PSCCE_58T	FFPE	TP53	missense	17	7577094	yes	yes	TTCCTTACTGCCTCTTGCTTCT	TCTTGTCCTGCTTGCTTACCT
45	PSCCE_76T	FFPE	TP53	missense	17	7577120	yes	yes	TTCCTTACTGCCTCTTGCTTCT	TCTTGTCCTGCTTGCTTACCT
46	PSCCE_76T	FFPE	TP53	missense	17	7577117	yes	yes	TTCCTTACTGCCTCTTGCTTCT	TCTTGTCCTGCTTGCTTACCT
47	PSCCE_77T	FFPE	TP53	missense	17	7577141	yes	yes	TTCCTTACTGCCTCTTGCTTCT	TCTTGTCCTGCTTGCTTACCT
48	PSCCE_79T	FFPE	TP53	missense	17	7577094	yes	yes	TTCCTTACTGCCTCTTGCTTCT	TCTTGTCCTGCTTGCTTACCT
49	PSCCE_56T	FFPE	TP53	splicing	17	7576928	yes	yes	CAGTTATGCCTCAGATTCAC	ACACCATCGTAAGTCAAGTA
50	PSCCE_70T	FFPE	TP53	splicing	17	7576851	yes	yes	CAGTTATGCCTCAGATTCAC	ACACCATCGTAAGTCAAGTA
51	PSCCE_5T	fresh-frozen	TP53	nonsense	17	7574021	yes	yes	GGAGGCTGAGGCACAAGAA	ATGAAGGCAGGATGAGAATGGA
52	PSCCE_36T	FFPE	TP53	nonsense	17	7574003	no	no	PCR failure, validated by RNA-seq
53	PSCCE_60T	FFPE	TP53	nonsense	17	7574003	yes	yes	GGCATCCTTGAGTTCCAA	GTACCGTCATAAAGTCAAAC
54	PSCCE_64T	FFPE	TP53	frameshift deletion	17	7572962	yes	yes	CTACAGCCACCTGAAGTCCAA	GCTTCTGACGCACACCTATTG
55	PSCCE_75T	FFPE	NOTCH1	frameshift deletion	9	139418227	yes	yes	CAGAGGCGTGGCAGACTAT	AACGAGGCGATTCCAGGTC
56	PSCCE_10T	fresh-frozen	NOTCH1	frameshift deletion	9	139417515	yes	yes	TAGGAGCCGACCTCGTTGT	TACATCTGCCACTGCCCAC
57	PSCCE_76T	FFPE	NOTCH1	missense	9	139413084	yes	yes	TACCGAGGATGTGGACGAG	CTCAAGGCACTCACCTGTG
58	PSCCE_5T	fresh-frozen	NOTCH1	missense	9	139412736	yes	yes	CCTCCTTCTACTGCGAGTGT	CGACTTCTCATCGGTTCTGG
59	PSCCE_20T	fresh-frozen	NOTCH1	missense	9	139412744	yes	yes	CCTCCTTCTACTGCGAGTGT	CGACTTCTCATCGGTTCTGG
60	PSCCE_20T	fresh-frozen	NOTCH1	missense	9	139412682	yes	yes	CCTCCTTCTACTGCGAGTGT	CGACTTCTCATCGGTTCTGG
61	PSCCE_63T	FFPE	NOTCH1	missense	9	139412359	yes	yes	GTGGTGTGCAGTGAGGTGTT	AGGAGCCCAGCGTGTTGAT
62	PSCCE_8T	fresh-frozen	NOTCH1	frameshift deletion	9	139409035	yes	yes	GCTGGCACATGGCACATT	GCACTCATTGACCTCAGACAG
63	PSCCE_60T	FFPE	NOTCH1	frameshift deletion	9	139405640	yes	yes	GGCAGACACAGGAGAAGCT	GCACTCTGATGGCGGAAAG
64	PSCCE_10T	fresh-frozen	NOTCH1	synonymous	9	139403418	yes	yes	CGGCATCAACTCGTTCAC	CGCATCAGGTTCCTTCAC
65	PSCCE_64T	FFPE	NOTCH1	nonsense	9	139403348	yes	yes	CGGCATCAACTCGTTCAC	CGCATCAGGTTCCTTCAC
66	PSCCE_21T	FFPE	NOTCH1	nonsense	9	139399991	yes	yes	GGGTCATTGAAGTTGAGGGAG	GTGCCACATCCTGGACTACA
67	PSCCE_31T	FFPE	NOTCH1	frameshift deletion	9	139400165	yes	yes	CACAGGCAACGGTAGAAG	GTGAGAATGACGCTCGTA
68	PSCCE_31T	FFPE	NOTCH1	frameshift deletion	9	139400065	yes	yes	AAGTTGAGGGAGCAGTCA	CCAAATTCAACGGGCTCT
69	PSCCE_14T	fresh-frozen	NOTCH1	nonsense	9	139399547	yes	yes	GGAGGACCTGAACTTGGATGT	AGGAAGTGGAAGGAGCTGTTG
70	PSCCE_75T	FFPE	RB1	splicing	13	48881414	yes	yes	TCACAGTAGTGTTATGTGCAAACT	CCAAGCTCTCTCTCTGACATGA
71	PSCCE_20T	fresh-frozen	RB1	frameshift deletion	13	48881495	yes	yes	TGGTAGGCTTGAGTTTGAAGAA	CTTACCAATACTCCATCCACAGAT
72	PSCCE_35T	FFPE	RB1	stopgain	13	48916831	yes	yes	CCTAGATGAGATGTCGTTCACTT	GAATGGCAGTTCACTATTTGGTC
73	PSCCE_43T	FFPE	RB1	stopgain	13	48916843	yes	yes	CCTAGATGAGATGTCGTTCACTT	GAATGGCAGTTCACTATTTGGTC
74	PSCCE_70T	FFPE	RB1	stopgain	13	48936995	no	no	PCR failure, validated by RNA-seq
75	PSCCE_34T	FFPE	RB1	stopgain	13	48937034	yes	yes	GAGGTCAGAACAGGAGTG	GTTAGGGAGAACTTACATCT
76	PSCCE_46T	FFPE	RB1	frameshift deletion	13	48939099	yes	yes	TCTCTTGGACTTGTAACATC	ACTTGGCTAGATTCTTCTTG
77	PSCCE_8T	fresh-frozen	RB1	nonframeshift deletion	13	48947624	yes	yes	AAGTGGGAGGCAGTGTAT	AAGGAAGAATGGTGAGCAA
78	PSCCE_8T	fresh-frozen	RB1	splicing	13	48947628	yes	yes	AAGTGGGAGGCAGTGTAT	AAGGAAGAATGGTGAGCAA
79	PSCCE_66T	FFPE	RB1	stopgain	13	48947596	yes	yes	CCCCTCTAGGACTGTTATGAACA	TCAAGTTTCTTTGCCAAGATATTACA
80	PSCCE_69T	FFPE	RB1	splicing	13	48947629	no	no	PCR failure, splice site mutation within intron
81	PSCCE_36T	FFPE	RB1	stopgain	13	48951166	no	no	PCR failure, validated by RNA-seq
82	PSCCE_53T	FFPE	RB1	stopgain	13	48953730	no	no	PCR failure, validated by RNA-seq
83	PSCCE_58T	FFPE	RB1	nonsynonymous SNV	13	48955478	yes	yes	GGAACAGATTTGTCTTTCCCATG	TTCTCTTGTCAAGTTGCCTTCT
84	PSCCE_76T	FFPE	RB1	stopgain	13	48955538	yes	yes	AAGCAGAAGGCAACTTGA	AGAAACACCTCTCACTAACA
85	PSCCE_30T	FFPE	RB1	stopgain	13	49027160	yes	yes	GCCACTGTCAATTGTGCCTAAAAT	TGATCAGTTGGTCCTTCTCGG
86	PSCCE_58T	FFPE	RB1	frameshift deletion	13	49033837	yes	yes	ATTCCCACAGTGTATCGGCTA	AGAGAAGGTGAAGTGCTTGATT
87	PSCCE_58T	FFPE	RB1	nonsynonymous SNV	13	49033842	yes	yes	ATTCCCACAGTGTATCGGCTA	AGAGAAGGTGAAGTGCTTGATT
88	PSCCE_74T	FFPE	RB1	nonsynonymous SNV	13	49033917	yes	yes	ATTCCCACAGTGTATCGGCTA	AGAGAAGGTGAAGTGCTTGATT
