# Supplementary material for: Multi-omics profiling of primary small cell carcinoma of the esophagus reveals RB1 disruption and additional molecular subtypes
Source: Nat Commun. 2021 Jun 18;12:3785. doi: 10.1038/s41467-021-24043-6 (PMC8213753; doi:10.1038/s41467-021-24043-6)
Supplement: Supplementary file 10 — Supplementary Data 7 [file 41467_2021_24043_MOESM10_ESM.xlsx]

## Sheet: Sheet1
Supplementary Data 7 Deletions affecting RB1
#	Sample	Range called from WES	length/kb	Affected exons	Exact range validated by Sanger sequencing
1	PSCCE_10T	chr13:48916724-48955589	38.9	Exon 3 to exon 17	allele A: chr13:48830377-48960490; allele B: chr13:48903780-49029478; the overlapping part was called as homozygous deletion
2	PSCCE_12T	chr13:49030345-49030538	0.2	Exon 19	chr13:49028358-49031337
3	PSCCE_13T	chr13:48916724-48955589	38.9	Exon 3 to exon 17	chr13:48901224-48971101
4	PSCCE_14T	chr13:49047412-49047640	0.2	Exon 24	chr13:49046355-49048088
5	PSCCE_15T	chr13:48985562-49109906	124.3	Exon 18 to exon 27 of RB1, plus part of downstream RCBTB2 gene	not validated due to breakpoint in large intergenic region
6	PSCCE_16T	chr13:48934140-48986599	52.5	Exon 7 to exon 17	chr13:48933044-49015485
7	PSCCE_29T	chr13:49027124-49054249	27.1	Exon 18 to exon 27	FFPE sample, not validated due to DNA fragmentization
8	PSCCE_31T	chr13:48956089-49089882	133.8	Exon 18 to exon 27 of RB1, plus part of downstream RCBTB2 gene	FFPE sample, not validated due to DNA fragmentization
9	PSCCE_40T	chr13:48934140-49051603	117.5	Exon 7 to exon 26	FFPE sample, not validated due to DNA fragmentization
10	PSCCE_47T	chr13:49027124-51855425	2828.3	Exon 3 to exon 27 of RB1, plus downstream numerous genes	FFPE sample, not validated due to DNA fragmentization
11	PSCCE_61T	chr13:48916724-48985062	68.3	Exon 3 to exon 17	FFPE sample, not validated due to DNA fragmentization
12	PSCCE_65T	chr13:48934140-49106586	172.4	Exon 7 to exon 27 of RB1, plus part of downstream RCBTB2 gene	FFPE sample, not validated due to DNA fragmentization
13	PSCCE_77T	chr13:49037870-49039526	1.7	Exon 21 to exon 23	FFPE sample, not validated due to DNA fragmentization
14	PSCCE_79T	chr13:48807471-50881863	2074.4	Full length of RB1, plus downstream numerous genes	FFPE sample, not validated due to DNA fragmentization
* All genomic coordinates are presented as in hg19 assembly
