# Supplementary material for: Multi-omics profiling of primary small cell carcinoma of the esophagus reveals RB1 disruption and additional molecular subtypes
Source: Nat Commun. 2021 Jun 18;12:3785. doi: 10.1038/s41467-021-24043-6 (PMC8213753; doi:10.1038/s41467-021-24043-6)
Supplement: Supplementary file 11 — Supplementary Data 8 [file 41467_2021_24043_MOESM11_ESM.xlsx]

## Sheet: Sheet1
Supplementary Data 8 Summary of RB1 mRNA splicing abnormalities observed in PSCCEs
#	Sample	RNA-seq	Involved exons in mRNA	consequence	Mutation	SCNV	Rb IHC
1	PSCCE_46T	Abnormal junction: Exon skipping	exon8	Frame-shifting	Indel		NEG
2	PSCCE_20T	NO RNAseq			Indel		NEG
3	PSCCE_58T	NO RNAseq			Indel		NEG
4	PSCCE_74T	NO RNAseq			Missense		NEG
5	PSCCE_43T	Abnormal junction: Exon skipping	exon8	Frame-shifting	Nonsense		NEG
6	PSCCE_70T	Abnormal junction: Exon skipping	exon8	Frame-shifting	Nonsense		NEG
7	PSCCE_76T	Abnormal junction: New splice site	within intron		Nonsense		NEG
8	PSCCE_35T	NO RNAseq			Nonsense		NEG
9	PSCCE_30T	No splicing abnormality			Nonsense		NEG
10	PSCCE_34T	No splicing abnormality			Nonsense		NEG
11	PSCCE_36T	No splicing abnormality			Nonsense		NEG
12	PSCCE_53T	No splicing abnormality			Nonsense		NEG
13	PSCCE_66T	No splicing abnormality			Nonsense		NEG
14	PSCCE_69T	Abnormal junction: Exon skipping	exon12	Frame-shifting	Splice-site		NEG
15	PSCCE_75T	Abnormal junction: Exon skipping	exon2	Frame-shifting	Splice-site		NEG
16	PSCCE_8T	Abnormal junction: Exon skipping	exon12	Frame-shifting	Splice-site		NEG
17	PSCCE_12T	Abnormal junction: Exon skipping	exon19	Frame-shifting		DEL	NEG
18	PSCCE_13T	Abnormal junction: Exon skipping	exon3 to exon17	In-frame		DEL	POS
19	PSCCE_14T	Abnormal junction: Exon skipping	exon24	Frame-shifting		DEL	NEG
20	PSCCE_16T	Abnormal junction: Exon skipping	exon7 to exon17	Frame-shifting		DEL	NEG
21	PSCCE_40T	Abnormal junction: Exon skipping	exon7 to exon27	Loss of exons		DEL	NEG
22	PSCCE_61T	Abnormal junction: Exon skipping	exon3 to exon17	In-frame		DEL	NEG
23	PSCCE_77T	Abnormal junction: Exon skipping	exon21 to exon23	Frame-shifting		DEL	NEG
24	PSCCE_10T	Abnormal junction: Fusion gene & Exon skipping	exon1 to exon17 (exon18 fused with upstream ITM2B exon) & exon3 to exon18 skipping	In-frame		DEL	POS
25	PSCCE_65T	Abnormal junction: Fusion gene	exon7 to exon27 (exon6 fused with downstream RCBTB2 intron)	Loss of exons		DEL	NEG
26	PSCCE_15T	Disrupted expression of 3' terminal exons		Loss of exons		DEL	NEG
27	PSCCE_29T	Disrupted expression of 3' terminal exons		Loss of exons		DEL	NEG
28	PSCCE_31T	Disrupted expression of 3' terminal exons		Loss of exons		DEL	NEG
29	PSCCE_47T	Disrupted expression of 3' terminal exons		Loss of exons		DEL	NEG
30	PSCCE_79T	No splicing abnormality				DEL	NEG
31	PSCCE_21T	Abnormal junction: Exon skipping	exon1 to exon6	Frame-shifting			NEG
32	PSCCE_32T	Abnormal junction: Exon skipping	exon3 to exon17	In-frame			POS
33	PSCCE_48T	Abnormal junction: Exon skipping	exon8	Frame-shifting			NEG
34	PSCCE_49T	Abnormal junction: Exon skipping	exon16	Frame-shifting			NEG
35	PSCCE_56T	Abnormal junction: Exon skipping	exon14 to exon17	In-frame			POS
36	PSCCE_57T	Abnormal junction: Exon skipping	exon11 to exon12	Frame-shifting			NEG
37	PSCCE_60T	Abnormal junction: Exon skipping	exon15	Frame-shifting			NEG
38	PSCCE_73T	Abnormal junction: Exon skipping	exon8	Frame-shifting			NEG
39	PSCCE_11T	NO RNAseq					NEG
40	PSCCE_33T	NO RNAseq					POS
41	PSCCE_5T	NO RNAseq					NEG
42	PSCCE_9T	NO RNAseq					NEG
43	PSCCE_63T	No splicing abnormality					NEG
44	PSCCE_64T	No splicing abnormality					NEG
45	PSCCE_6T	No splicing abnormality					NEG
46	PSCCE_7T	No splicing abnormality					NEG
