# Supplementary material for: Multi-omics profiling of primary small cell carcinoma of the esophagus reveals RB1 disruption and additional molecular subtypes
Source: Nat Commun. 2021 Jun 18;12:3785. doi: 10.1038/s41467-021-24043-6 (PMC8213753; doi:10.1038/s41467-021-24043-6)
Supplement: Supplementary file 12 — Supplementary Data 9 [file 41467_2021_24043_MOESM12_ESM.xlsx]

## Sheet: Sheet1
Supplementary Data 9 Samples and resultant groups in unsupervised clustering
#	Sample	Histology	Group	Study
1	S00022	SCLC	Group NE	George et al, Nature, 2015
2	S00035	SCLC	Group NE	George et al, Nature, 2015
3	S00050	SCLC	Group NE	George et al, Nature, 2015			SCLC = small cell lung cancer
4	S00213	SCLC	Group NE	George et al, Nature, 2015			PSCCE = primary small cell carcinoma of the esophagus
5	S00356	SCLC	Group NE	George et al, Nature, 2015			LUAD = lung adenocarcinoma
6	S00472	SCLC	Group NE	George et al, Nature, 2015			LUSC = lung squamous cell carcinoma
7	S00501	SCLC	Group NE	George et al, Nature, 2015			EAC = esophageal adenocarcinoma
8	S00825	SCLC	Group NE	George et al, Nature, 2015			ESCC = esophageal squamous cell carcinoma
9	S00827	SCLC	Group NE	George et al, Nature, 2015			TCGA = The Cancer Genome Atlas
10	S00829	SCLC	Group NE	George et al, Nature, 2015
11	S00830	SCLC	Group NE	George et al, Nature, 2015
12	S00831	SCLC	Group NE	George et al, Nature, 2015
13	S00832	SCLC	Group NE	George et al, Nature, 2015
14	S00836	SCLC	Group NE	George et al, Nature, 2015
15	S00837	SCLC	Group NE	George et al, Nature, 2015
16	S00838	SCLC	Group NE	George et al, Nature, 2015
17	S01242	SCLC	Group NE	George et al, Nature, 2015
18	S01248	SCLC	Group NE	George et al, Nature, 2015
19	S01297	SCLC	Group NE	George et al, Nature, 2015
20	S01366	SCLC	Group NE	George et al, Nature, 2015
21	S01453	SCLC	Group NE	George et al, Nature, 2015
22	S01494	SCLC	Group NE	George et al, Nature, 2015
23	S01512	SCLC	Group NE	George et al, Nature, 2015
24	S01524	SCLC	Group NE	George et al, Nature, 2015
25	S01542	SCLC	Group NE	George et al, Nature, 2015
26	S01556	SCLC	Group NE	George et al, Nature, 2015
27	S01563	SCLC	Group NE	George et al, Nature, 2015
28	S01578	SCLC	Group NE	George et al, Nature, 2015
29	S01698	SCLC	Group NE	George et al, Nature, 2015
30	S01728	SCLC	Group NE	George et al, Nature, 2015
31	S01792	SCLC	Group NE	George et al, Nature, 2015
32	S01861	SCLC	Group NE	George et al, Nature, 2015
33	S01864	SCLC	Group NE	George et al, Nature, 2015
34	S01873	SCLC	Group NE	George et al, Nature, 2015
35	S02065	SCLC	Group NE	George et al, Nature, 2015
36	S02093	SCLC	Group NE	George et al, Nature, 2015
37	S02120	SCLC	Group NE	George et al, Nature, 2015
38	S02139	SCLC	Group NE	George et al, Nature, 2015
39	S02163	SCLC	Group NE	George et al, Nature, 2015
40	S02194	SCLC	Group NE	George et al, Nature, 2015
41	S02209	SCLC	Group NE	George et al, Nature, 2015
42	S02234	SCLC	Group NE	George et al, Nature, 2015
43	S02241	SCLC	Group NE	George et al, Nature, 2015
44	S02242	SCLC	Group NE	George et al, Nature, 2015
45	S02243	SCLC	Group NE	George et al, Nature, 2015
46	S02244	SCLC	Group NE	George et al, Nature, 2015
47	S02246	SCLC	Group Adeno	George et al, Nature, 2015
48	S02248	SCLC	Group NE	George et al, Nature, 2015
49	S02249	SCLC	Group NE	George et al, Nature, 2015
50	S02255	SCLC	Group NE	George et al, Nature, 2015
51	S02256	SCLC	Group NE	George et al, Nature, 2015
52	S02284	SCLC	Group NE	George et al, Nature, 2015
53	S02285	SCLC	Group NE	George et al, Nature, 2015
54	S02286	SCLC	Group NE	George et al, Nature, 2015
55	S02287	SCLC	Group NE	George et al, Nature, 2015
56	S02288	SCLC	Group NE	George et al, Nature, 2015
57	S02289	SCLC	Group NE	George et al, Nature, 2015
58	S02290	SCLC	Group NE	George et al, Nature, 2015
59	S02291	SCLC	Group NE	George et al, Nature, 2015
60	S02293	SCLC	Group NE	George et al, Nature, 2015
61	S02294	SCLC	Group NE	George et al, Nature, 2015
62	S02295	SCLC	Group NE	George et al, Nature, 2015
63	S02296	SCLC	Group NE	George et al, Nature, 2015
64	S02297	SCLC	Group NE	George et al, Nature, 2015
65	S02298	SCLC	Group NE	George et al, Nature, 2015
66	S02299	SCLC	Group NE	George et al, Nature, 2015
67	S02322	SCLC	Group NE	George et al, Nature, 2015
68	S02328	SCLC	Group NE	George et al, Nature, 2015
69	S02342	SCLC	Group NE	George et al, Nature, 2015
70	S02347	SCLC	Group NE	George et al, Nature, 2015
71	S02350	SCLC	Group NE	George et al, Nature, 2015
72	S02351	SCLC	Group NE	George et al, Nature, 2015
73	S02352	SCLC	Group NE	George et al, Nature, 2015
74	S02353	SCLC	Group NE	George et al, Nature, 2015
75	S02354	SCLC	Group NE	George et al, Nature, 2015
76	S02360	SCLC	Group NE	George et al, Nature, 2015
77	S02375	SCLC	Group NE	George et al, Nature, 2015
78	S02376	SCLC	Group NE	George et al, Nature, 2015
79	S02378	SCLC	Group NE	George et al, Nature, 2015
80	S02382	SCLC	Group NE	George et al, Nature, 2015
81	S02397	SCLC	Group NE	George et al, Nature, 2015
82	PSCCE_32T	PSCCE	Group NE	This study
83	PSCCE_34T	PSCCE	Group NE	This study
84	PSCCE_36T	PSCCE	Group NE	This study
85	PSCCE_65T	PSCCE	Group NE	This study
86	PSCCE_66T	PSCCE	Group NE	This study
87	PSCCE_69T	PSCCE	Group NE	This study
88	PSCCE_70T	PSCCE	Group NE	This study
89	PSCCE_29T	PSCCE	Group NE	This study
90	PSCCE_30T	PSCCE	Group NE	This study
91	PSCCE_31T	PSCCE	Group NE	This study
92	PSCCE_6T	PSCCE	Group NE	This study
93	PSCCE_7T	PSCCE	Group NE	This study
94	PSCCE_40T	PSCCE	Group NE	This study
95	PSCCE_43T	PSCCE	Group NE	This study
96	PSCCE_10T	PSCCE	Group NE	This study
97	PSCCE_12T	PSCCE	Group NE	This study
98	PSCCE_13T	PSCCE	Group NE	This study
99	PSCCE_46T	PSCCE	Group NE	This study
100	PSCCE_47T	PSCCE	Group NE	This study
101	PSCCE_73T	PSCCE	Group NE	This study
102	PSCCE_75T	PSCCE	Group NE	This study
103	PSCCE_76T	PSCCE	Group NE	This study
104	PSCCE_77T	PSCCE	Group NE	This study
105	PSCCE_79T	PSCCE	Group NE	This study
106	PSCCE_53T	PSCCE	Group NE	This study
107	PSCCE_60T	PSCCE	Group NE	This study
108	PSCCE_64T	PSCCE	Group NE	This study
109	PSCCE_49T	PSCCE	Group NE	This study
110	PSCCE_61T	PSCCE	Group NE	This study
111	PSCCE_48T	PSCCE	Group NE	This study
112	PSCCE_63T	PSCCE	Group NE	This study
113	PSCCE_21T	PSCCE	Group NE	This study
114	PSCCE_56T	PSCCE	Group NE	This study
115	PSCCE_57T	PSCCE	Group NE	This study
116	PSCCE_8T	PSCCE	Group NE	This study
117	PSCCE_14T	PSCCE	Group NE	This study
118	PSCCE_15T	PSCCE	Group NE	This study
119	PSCCE_16T	PSCCE	Group NE	This study
120	TCGA-64-5778-01	LUAD	Group Adeno	TCGA
121	TCGA-44-8117-01	LUAD	Group Adeno	TCGA
122	TCGA-49-4505-01	LUAD	Group Adeno	TCGA
123	TCGA-44-7669-01	LUAD	Group Adeno	TCGA
124	TCGA-55-A48X-01	LUAD	Group Adeno	TCGA
125	TCGA-55-7907-01	LUAD	Group Adeno	TCGA
126	TCGA-50-5072-01	LUAD	Group Adeno	TCGA
127	TCGA-78-7539-01	LUAD	Group Adeno	TCGA
128	TCGA-69-7764-01	LUAD	Group Adeno	TCGA
129	TCGA-MP-A4T7-01	LUAD	Group Adeno	TCGA
130	TCGA-62-A471-01	LUAD	Group Adeno	TCGA
131	TCGA-05-4434-01	LUAD	Group Adeno	TCGA
132	TCGA-86-7701-01	LUAD	Group Adeno	TCGA
133	TCGA-62-8399-01	LUAD	Group Adeno	TCGA
134	TCGA-NJ-A55O-01	LUAD	Group Adeno	TCGA
135	TCGA-86-8280-01	LUAD	Group Adeno	TCGA
136	TCGA-78-7156-01	LUAD	Group Adeno	TCGA
137	TCGA-J2-A4AD-01	LUAD	Group Adeno	TCGA
138	TCGA-91-6840-01	LUAD	Group Adeno	TCGA
139	TCGA-55-6984-01	LUAD	Group Adeno	TCGA
140	TCGA-05-4425-01	LUAD	Group Adeno	TCGA
141	TCGA-55-8514-01	LUAD	Group Adeno	TCGA
142	TCGA-NJ-A4YQ-01	LUAD	Group Adeno	TCGA
143	TCGA-97-8179-01	LUAD	Group Adeno	TCGA
144	TCGA-44-2666-01	LUAD	Group Adeno	TCGA
145	TCGA-49-AAR2-01	LUAD	Group Adeno	TCGA
146	TCGA-67-3771-01	LUAD	Group Adeno	TCGA
147	TCGA-64-5781-01	LUAD	Group Squamous	TCGA
148	TCGA-49-6761-01	LUAD	Group Adeno	TCGA
149	TCGA-4B-A93V-01	LUAD	Group Adeno	TCGA
150	TCGA-97-A4M2-01	LUAD	Group Adeno	TCGA
151	TCGA-44-2656-01	LUAD	Group Adeno	TCGA
152	TCGA-55-6980-01	LUAD	Group Adeno	TCGA
153	TCGA-MP-A4T4-01	LUAD	Group Adeno	TCGA
154	TCGA-78-7540-01	LUAD	Group Adeno	TCGA
155	TCGA-55-7227-01	LUAD	Group Adeno	TCGA
156	TCGA-75-7025-01	LUAD	Group Adeno	TCGA
157	TCGA-NJ-A4YP-01	LUAD	Group Adeno	TCGA
158	TCGA-05-4427-01	LUAD	Group Adeno	TCGA
159	TCGA-86-A4P7-01	LUAD	Group Adeno	TCGA
160	TCGA-44-6774-01	LUAD	Group Adeno	TCGA
161	TCGA-55-1595-01	LUAD	Group Adeno	TCGA
162	TCGA-67-6217-01	LUAD	Group Adeno	TCGA
163	TCGA-97-A4M0-01	LUAD	Group Adeno	TCGA
164	TCGA-50-7109-01	LUAD	Group Adeno	TCGA
165	TCGA-49-4512-01	LUAD	Group Adeno	TCGA
166	TCGA-MP-A4SY-01	LUAD	Group Adeno	TCGA
167	TCGA-55-8512-01	LUAD	Group Adeno	TCGA
168	TCGA-62-8395-01	LUAD	Group Adeno	TCGA
169	TCGA-44-A479-01	LUAD	Group Adeno	TCGA
170	TCGA-55-6642-01	LUAD	Group Adeno	TCGA
171	TCGA-86-7714-01	LUAD	Group Adeno	TCGA
172	TCGA-55-8511-01	LUAD	Group Adeno	TCGA
173	TCGA-55-5899-01	LUAD	Group Adeno	TCGA
174	TCGA-78-8640-01	LUAD	Group Adeno	TCGA
175	TCGA-49-4486-01	LUAD	Group Adeno	TCGA
176	TCGA-97-7547-01	LUAD	Group Adeno	TCGA
177	TCGA-44-2661-01	LUAD	Group Adeno	TCGA
178	TCGA-99-8032-01	LUAD	Group Adeno	TCGA
179	TCGA-MP-A4TH-01	LUAD	Group Adeno	TCGA
180	TCGA-L9-A443-01	LUAD	Group Adeno	TCGA
181	TCGA-55-A4DG-01	LUAD	Group Adeno	TCGA
182	TCGA-62-A46R-01	LUAD	Group Adeno	TCGA
183	TCGA-78-7535-01	LUAD	Group Adeno	TCGA
184	TCGA-44-7670-01	LUAD	Group Adeno	TCGA
185	TCGA-62-8402-01	LUAD	Group Adeno	TCGA
186	TCGA-55-6969-01	LUAD	Group Adeno	TCGA
187	TCGA-93-7347-01	LUAD	Group Adeno	TCGA
188	TCGA-44-7660-01	LUAD	Group Squamous	TCGA
189	TCGA-55-A494-01	LUAD	Group Adeno	TCGA
190	TCGA-99-8025-01	LUAD	Group Adeno	TCGA
191	TCGA-78-7159-01	LUAD	Group Adeno	TCGA
192	TCGA-44-2662-01	LUAD	Group Adeno	TCGA
193	TCGA-49-6744-01	LUAD	Group Adeno	TCGA
194	TCGA-MP-A4TA-01	LUAD	Group Adeno	TCGA
195	TCGA-49-AARQ-01	LUAD	Group Adeno	TCGA
196	TCGA-95-7039-01	LUAD	Group Adeno	TCGA
197	TCGA-55-7815-01	LUAD	Group Adeno	TCGA
198	TCGA-75-5126-01	LUAD	Group Adeno	TCGA
199	TCGA-91-6830-01	LUAD	Group Adeno	TCGA
200	TCGA-50-5936-01	LUAD	Group Adeno	TCGA
201	TCGA-66-2742-01	LUSC	Group Squamous	TCGA
202	TCGA-66-2786-01	LUSC	Group Squamous	TCGA
203	TCGA-58-8390-01	LUSC	Group Squamous	TCGA
204	TCGA-70-6722-01	LUSC	Group Squamous	TCGA
205	TCGA-66-2790-01	LUSC	Group Squamous	TCGA
206	TCGA-NC-A5HJ-01	LUSC	Group Adeno	TCGA
207	TCGA-21-1076-01	LUSC	Group Squamous	TCGA
208	TCGA-85-8049-01	LUSC	Group Squamous	TCGA
209	TCGA-56-7582-01	LUSC	Group Squamous	TCGA
210	TCGA-33-4532-01	LUSC	Group Squamous	TCGA
211	TCGA-98-A539-01	LUSC	Group Squamous	TCGA
212	TCGA-21-1072-01	LUSC	Group Squamous	TCGA
213	TCGA-94-7557-01	LUSC	Group Squamous	TCGA
214	TCGA-77-7141-01	LUSC	Group Squamous	TCGA
215	TCGA-66-2759-01	LUSC	Group Squamous	TCGA
216	TCGA-18-5592-01	LUSC	Group Squamous	TCGA
217	TCGA-39-5039-01	LUSC	Group Squamous	TCGA
218	TCGA-39-5040-01	LUSC	others	TCGA
219	TCGA-58-8387-01	LUSC	Group Squamous	TCGA
220	TCGA-58-A46N-01	LUSC	Group Squamous	TCGA
221	TCGA-85-A50Z-01	LUSC	Group Squamous	TCGA
222	TCGA-NC-A5HD-01	LUSC	Group Squamous	TCGA
223	TCGA-94-A5I4-01	LUSC	Group Squamous	TCGA
224	TCGA-22-5489-01	LUSC	Group Squamous	TCGA
225	TCGA-22-1005-01	LUSC	Group Adeno	TCGA
226	TCGA-22-A5C4-01	LUSC	Group Squamous	TCGA
227	TCGA-77-8150-01	LUSC	Group Squamous	TCGA
228	TCGA-NC-A5HT-01	LUSC	Group Squamous	TCGA
229	TCGA-63-A5MU-01	LUSC	Group Squamous	TCGA
230	TCGA-22-5483-01	LUSC	Group Squamous	TCGA
231	TCGA-37-3792-01	LUSC	Group Squamous	TCGA
232	TCGA-43-6647-01	LUSC	Group Squamous	TCGA
233	TCGA-66-2727-01	LUSC	Group Squamous	TCGA
234	TCGA-98-8023-01	LUSC	Group Squamous	TCGA
235	TCGA-98-8020-01	LUSC	Group Squamous	TCGA
236	TCGA-85-8052-01	LUSC	Group Squamous	TCGA
237	TCGA-43-7657-01	LUSC	Group Squamous	TCGA
238	TCGA-NK-A7XE-01	LUSC	Group Squamous	TCGA
239	TCGA-33-4566-01	LUSC	Group Squamous	TCGA
240	TCGA-34-2596-01	LUSC	Group Squamous	TCGA
241	TCGA-22-5480-01	LUSC	Group Squamous	TCGA
242	TCGA-66-2758-01	LUSC	Group Squamous	TCGA
243	TCGA-96-A4JK-01	LUSC	Group Squamous	TCGA
244	TCGA-68-A59I-01	LUSC	Group Squamous	TCGA
245	TCGA-98-A53I-01	LUSC	Group Squamous	TCGA
246	TCGA-66-2791-01	LUSC	Group Squamous	TCGA
247	TCGA-58-A46L-01	LUSC	Group Squamous	TCGA
248	TCGA-66-2771-01	LUSC	Group Squamous	TCGA
249	TCGA-66-2768-01	LUSC	Group Squamous	TCGA
250	TCGA-98-8022-01	LUSC	Group Squamous	TCGA
251	TCGA-90-7769-01	LUSC	Group Squamous	TCGA
252	TCGA-33-6738-01	LUSC	Group Squamous	TCGA
253	TCGA-43-6143-01	LUSC	Group Squamous	TCGA
254	TCGA-66-2755-01	LUSC	Group Squamous	TCGA
255	TCGA-56-8628-01	LUSC	Group Squamous	TCGA
256	TCGA-39-5034-01	LUSC	Group Adeno	TCGA
257	TCGA-51-6867-01	LUSC	Group Squamous	TCGA
258	TCGA-18-4086-01	LUSC	Group Squamous	TCGA
259	TCGA-66-2766-01	LUSC	Group Squamous	TCGA
260	TCGA-22-4599-01	LUSC	Group Squamous	TCGA
261	TCGA-22-1012-01	LUSC	Group Squamous	TCGA
262	TCGA-56-8503-01	LUSC	Group Squamous	TCGA
263	TCGA-O2-A52N-01	LUSC	Group Squamous	TCGA
264	TCGA-68-8250-01	LUSC	Group Squamous	TCGA
265	TCGA-77-6842-01	LUSC	Group Squamous	TCGA
266	TCGA-56-8308-01	LUSC	Group Squamous	TCGA
267	TCGA-NK-A5CR-01	LUSC	Group Squamous	TCGA
268	TCGA-96-8169-01	LUSC	Group Squamous	TCGA
269	TCGA-92-8065-01	LUSC	Group Squamous	TCGA
270	TCGA-18-5595-01	LUSC	Group Squamous	TCGA
271	TCGA-85-A4CL-01	LUSC	Group Squamous	TCGA
272	TCGA-21-1082-01	LUSC	Group Squamous	TCGA
273	TCGA-77-A5G7-01	LUSC	Group Squamous	TCGA
274	TCGA-63-7022-01	LUSC	Group Squamous	TCGA
275	TCGA-63-5131-01	LUSC	Group Squamous	TCGA
276	TCGA-63-A5MV-01	LUSC	Group Squamous	TCGA
277	TCGA-56-A49D-01	LUSC	Group Squamous	TCGA
278	TCGA-34-5240-01	LUSC	Group Squamous	TCGA
279	TCGA-60-2712-01	LUSC	Group Squamous	TCGA
280	TCGA-85-8481-01	LUSC	Group Squamous	TCGA
281	TCGA-58-8392-01	LUSC	Group Squamous	TCGA
282	TCGA-2H-A9GF-01	EAC	Group Adeno	TCGA
283	TCGA-2H-A9GG-01	EAC	Group Adeno	TCGA
284	TCGA-2H-A9GH-01	EAC	Group Adeno	TCGA
285	TCGA-2H-A9GI-01	EAC	Group Adeno	TCGA
286	TCGA-2H-A9GJ-01	EAC	Group Adeno	TCGA
287	TCGA-2H-A9GK-01	EAC	Group Adeno	TCGA
288	TCGA-2H-A9GL-01	EAC	Group Adeno	TCGA
289	TCGA-2H-A9GM-01	EAC	Group Adeno	TCGA
290	TCGA-2H-A9GN-01	EAC	Group Adeno	TCGA
291	TCGA-2H-A9GO-01	EAC	Group Adeno	TCGA
292	TCGA-2H-A9GQ-01	EAC	others	TCGA
293	TCGA-2H-A9GR-01	EAC	Group Adeno	TCGA
294	TCGA-IC-A6RE-01	EAC	Group Adeno	TCGA
295	TCGA-IG-A4QS-01	EAC	Group Adeno	TCGA
296	TCGA-IG-A7DP-01	EAC	Group Adeno	TCGA
297	TCGA-JY-A6F8-01	EAC	Group Adeno	TCGA
298	TCGA-JY-A6FB-01	EAC	Group Adeno	TCGA
299	TCGA-JY-A6FH-01	EAC	Group Adeno	TCGA
300	TCGA-JY-A938-01	EAC	Group Adeno	TCGA
301	TCGA-JY-A939-01	EAC	Group Adeno	TCGA
302	TCGA-JY-A93C-01	EAC	Group Adeno	TCGA
303	TCGA-JY-A93D-01	EAC	Group Adeno	TCGA
304	TCGA-JY-A93E-01	EAC	Group Adeno	TCGA
305	TCGA-L5-A43C-01	EAC	Group Adeno	TCGA
306	TCGA-L5-A43E-01	EAC	Group Adeno	TCGA
307	TCGA-L5-A43I-01	EAC	Group Adeno	TCGA
308	TCGA-L5-A43M-01	EAC	Group Adeno	TCGA
309	TCGA-L5-A4OE-01	EAC	Group Adeno	TCGA
310	TCGA-L5-A4OF-01	EAC	Group Adeno	TCGA
311	TCGA-L5-A4OG-01	EAC	Group Adeno	TCGA
312	TCGA-L5-A4OH-01	EAC	Group Adeno	TCGA
313	TCGA-L5-A4OI-01	EAC	Group Adeno	TCGA
314	TCGA-L5-A4OJ-01	EAC	Group Adeno	TCGA
315	TCGA-L5-A4ON-01	EAC	Group Adeno	TCGA
316	TCGA-L5-A4OO-01	EAC	Group Adeno	TCGA
317	TCGA-L5-A4OP-01	EAC	Group Adeno	TCGA
318	TCGA-L5-A4OQ-01	EAC	Group Adeno	TCGA
319	TCGA-L5-A4OR-01	EAC	Group Adeno	TCGA
320	TCGA-IC-A6RF-01	ESCC	Group Squamous	TCGA
321	TCGA-IG-A3I8-01	ESCC	Group Squamous	TCGA
322	TCGA-IG-A3QL-01	ESCC	Group Squamous	TCGA
323	TCGA-IG-A3Y9-01	ESCC	Group Squamous	TCGA
324	TCGA-IG-A3YA-01	ESCC	Group Squamous	TCGA
325	TCGA-IG-A3YB-01	ESCC	Group Squamous	TCGA
326	TCGA-IG-A3YC-01	ESCC	Group Squamous	TCGA
327	TCGA-IG-A4P3-01	ESCC	Group Squamous	TCGA
328	TCGA-IG-A4QT-01	ESCC	Group Squamous	TCGA
329	TCGA-IG-A50L-01	ESCC	Group Squamous	TCGA
330	TCGA-IG-A51D-01	ESCC	Group Squamous	TCGA
331	TCGA-IG-A5B8-01	ESCC	Group Squamous	TCGA
332	TCGA-IG-A5S3-01	ESCC	Group Squamous	TCGA
333	TCGA-IG-A625-01	ESCC	Group Squamous	TCGA
334	TCGA-IG-A6QS-01	ESCC	Group Squamous	TCGA
335	TCGA-IG-A8O2-01	ESCC	Group Squamous	TCGA
336	TCGA-IG-A97H-01	ESCC	Group Squamous	TCGA
337	TCGA-IG-A97I-01	ESCC	Group Squamous	TCGA
338	TCGA-JY-A6FA-01	ESCC	Group Squamous	TCGA
339	TCGA-JY-A6FD-01	ESCC	Group Squamous	TCGA
340	TCGA-JY-A6FE-01	ESCC	Group Squamous	TCGA
341	TCGA-JY-A6FG-01	ESCC	Group Squamous	TCGA
342	TCGA-JY-A93F-01	ESCC	Group Squamous	TCGA
343	TCGA-KH-A6WC-01	ESCC	Group Squamous	TCGA
344	TCGA-L5-A43H-01	ESCC	Group Squamous	TCGA
345	TCGA-L5-A43J-01	ESCC	Group Squamous	TCGA
346	TCGA-L5-A4OM-01	ESCC	Group Squamous	TCGA
347	TCGA-L5-A88S-01	ESCC	Group Squamous	TCGA
348	TCGA-L5-A88W-01	ESCC	Group Squamous	TCGA
349	TCGA-L5-A88Z-01	ESCC	Group Squamous	TCGA
350	TCGA-L5-A8NK-01	ESCC	Group Squamous	TCGA
351	TCGA-L5-A8NQ-01	ESCC	Group Squamous	TCGA
352	TCGA-L7-A56G-01	ESCC	Group Squamous	TCGA
353	TCGA-LN-A49K-01	ESCC	Group Squamous	TCGA
354	TCGA-LN-A49L-01	ESCC	Group Squamous	TCGA
355	TCGA-LN-A49M-01	ESCC	Group Squamous	TCGA
356	TCGA-LN-A49N-01	ESCC	Group Squamous	TCGA
357	TCGA-LN-A49O-01	ESCC	Group Squamous	TCGA
