# Supplementary material for: Multi-omics profiling of primary small cell carcinoma of the esophagus reveals RB1 disruption and additional molecular subtypes
Source: Nat Commun. 2021 Jun 18;12:3785. doi: 10.1038/s41467-021-24043-6 (PMC8213753; doi:10.1038/s41467-021-24043-6)
Supplement: Supplementary file 13 — Supplementary Data 10 [file 41467_2021_24043_MOESM13_ESM.xlsx]

## Sheet: Sheet1
Supplementary Data 10 Signature genes of three groups
gene	Sq_vs_NE			Ad_vs_NE			Ad_vs_Sq			signature_gene_of_group
	log2FC	p_val	q_val	log2FC	pval	qval	log2FC	pval	qval
SFTPA1	0.0711988	0.990195	0.999994	2.38895	3.54365e-05	2.58244e-05	2.31775	4.85572e-05	0.000113385	Group Adeno
SFTPA2	0.269905	0.872959	0.910518	2.81315	1.41566e-06	9.67604e-07	2.54325	1.11772e-05	2.78386e-05	Group Adeno
SFTPB	0.232874	0.913034	0.946395	3.40457	2.6007e-08	1.6573e-08	3.17169	1.62024e-07	4.895e-07	Group Adeno
FGG	0.699911	0.10517	0.123912	3.18166	0	0	2.48175	5.47917e-12	2.47926e-11	Group Adeno
SFTA2	0.746779	0.0535018	0.064678	5.29654	0	0	4.54976	0	0	Group Adeno
BPIFB1	0.972202	0.0144231	0.0181765	3.42523	0	0	2.45303	1.57052e-11	6.83578e-11	Group Adeno
C4BPA	0.32228	0.523357	0.569706	3.14509	0	0	2.82281	0	0	Group Adeno
NAPSA	0.00467167	0.999936	0.999994	3.58067	0	0	3.576	0	0	Group Adeno
SCGB3A1	0.452464	0.50866	0.555154	2.47701	1.2398e-08	7.73947e-09	2.02454	2.89053e-06	7.64691e-06	Group Adeno
REG1A	0.0745099	0.974348	0.993472	2.61774	0	0	2.54323	0	0	Group Adeno
PGC	0.36177	0.512323	0.558695	4.55745	0	0	4.19568	0	0	Group Adeno
CTSE	0.703693	0.0549956	0.0663868	4.15975	0	0	3.45606	0	0	Group Adeno
S100P	3.41967	0	0	6.12443	0	0	2.70476	0	0	Group Adeno
CEACAM5	-0.643459	0.256043	0.289969	2.89079	2.44822e-11	1.37039e-11	3.53425	0	0	Group Adeno
MUC5B	0.00653497	0.999737	0.999994	2.77275	0	0	2.76622	0	0	Group Adeno
FGA	0.537085	0.113992	0.133911	2.80544	0	0	2.26836	0	0	Group Adeno
C16orf89	0.285924	0.616766	0.663189	3.2375	0	0	2.95158	0	0	Group Adeno
SLC34A2	0.157992	0.89865	0.933905	3.44044	0	0	3.28245	0	0	Group Adeno
SLC22A31	0.336648	0.431761	0.476163	3.23664	0	0	2.89999	0	0	Group Adeno
CAPN8	0.304763	0.174108	0.200932	4.62253	0	0	4.31777	0	0	Group Adeno
TM4SF4	-0.0486235	0.972453	0.992806	2.58305	0	0	2.63167	0	0	Group Adeno
B3GNT3	2.27766	0	0	4.36943	0	0	2.09177	0	0	Group Adeno
TMC5	0.514721	0.00930766	0.0118819	4.57672	0	0	4.062	0	0	Group Adeno
DMBT1	0.808571	0.0151843	0.0190938	3.53193	0	0	2.72336	0	0	Group Adeno
CLDN18	-0.637933	0.0836971	0.0991965	2.48651	0	0	3.12444	0	0	Group Adeno
CEACAM6	1.28102	1.14289e-05	1.70963e-05	5.22337	0	0	3.94235	0	0	Group Adeno
FOLR1	-0.203647	0.768465	0.81019	2.76272	0	0	2.96636	0	0	Group Adeno
HPN	0.290387	0.402184	0.445017	2.68921	0	0	2.39882	0	0	Group Adeno
AGR3	0.103281	0.916841	0.949602	4.02801	0	0	3.92473	0	0	Group Adeno
PIGR	0.480621	0.192298	0.221095	4.75155	0	0	4.27093	0	0	Group Adeno
AGR2	0.993586	0.000501656	0.000688615	4.94043	0	0	3.94684	0	0	Group Adeno
REG4	0.0730729	0.971287	0.992375	2.45372	0	0	2.38065	0	0	Group Adeno
MSLN	1.38484	6.18397e-06	9.39099e-06	4.72455	0	0	3.33971	0	0	Group Adeno
TMPRSS2	1.15496	9.59528e-11	1.76709e-10	4.26719	0	0	3.11223	0	0	Group Adeno
MUC13	0.0375454	0.990781	0.999994	4.24881	0	0	4.21127	0	0	Group Adeno
SLC44A4	-0.349926	0.162102	0.187618	3.81412	0	0	4.16405	0	0	Group Adeno
SPINK1	0.506306	0.135856	0.158156	6.17095	0	0	5.66464	0	0	Group Adeno
TFF1	0.0247902	0.996735	0.999994	3.42194	0	0	3.39715	0	0	Group Adeno
TSPAN8	-0.928066	0.00327239	0.00429306	3.32478	0	0	4.25284	0	0	Group Adeno
TRIM31	0.577897	0.00978988	0.0124741	3.02185	0	0	2.44395	0	0	Group Adeno
FGB	0.179533	0.76902	0.810561	2.68051	0	0	2.50098	0	0	Group Adeno
GCNT3	1.21829	3.0805e-07	4.94786e-07	3.85244	0	0	2.63415	0	0	Group Adeno
GPRC5A	2.8631	0	0	5.1968	0	0	2.33371	0	0	Group Adeno
ABCC3	2.04279	0	0	4.43055	0	0	2.38776	0	0	Group Adeno
VSIG2	0.0207211	0.994712	0.999994	2.62014	0	0	2.59941	0	0	Group Adeno
SMIM22	0.184712	0.668983	0.715299	3.77884	0	0	3.59413	0	0	Group Adeno
AQP5	-0.0585235	0.968404	0.991345	2.37145	0	0	2.42997	0	0	Group Adeno
SERPINA1	1.71817	4.88367e-11	9.09436e-11	4.30506	0	0	2.58689	0	0	Group Adeno
MLPH	0.181149	0.614618	0.661235	3.83154	0	0	3.65039	0	0	Group Adeno
KRT7	-0.992695	0.000600478	0.000819206	2.52639	0	0	3.51909	0	0	Group Adeno
CLIC6	-0.349251	0.281921	0.31739	2.07549	0	0	2.42474	0	0	Group Adeno
EPS8L3	-0.046301	0.980737	0.997698	2.57614	0	0	2.62244	0	0	Group Adeno
LIPH	1.36636	0	0	3.39865	0	0	2.03228	0	0	Group Adeno
PRR15L	-1.31701	3.71621e-10	6.70796e-10	2.2695	0	0	3.58651	0	0	Group Adeno
C8orf4	0.658605	0.021014	0.026145	2.70907	0	0	2.05047	0	0	Group Adeno
ACSL5	0.580353	0.000193979	0.000272061	3.59687	0	0	3.01652	0	0	Group Adeno
GDF15	0.530302	0.0502792	0.0609076	2.98513	0	0	2.45483	0	0	Group Adeno
TESC	-1.28879	3.85918e-09	6.69705e-09	2.39028	0	0	3.67907	0	0	Group Adeno
MUC1	0.559503	0.00414007	0.00539774	3.94264	0	0	3.38314	0	0	Group Adeno
TMEM125	0.0385129	0.978142	0.995746	2.87441	0	0	2.8359	0	0	Group Adeno
MYRF	0.697751	0.000391587	0.000539748	2.94155	0	0	2.2438	0	0	Group Adeno
CDH17	0.0568689	0.963923	0.987626	2.51516	0	0	2.45829	0	0	Group Adeno
TMEM45B	0.0263905	0.987381	0.999994	2.6697	0	0	2.64331	0	0	Group Adeno
SMPDL3B	-0.0344944	0.970453	0.991983	2.63546	0	0	2.66995	0	0	Group Adeno
SELENBP1	-0.246356	0.368669	0.410202	2.58673	0	0	2.83309	0	0	Group Adeno
DPP4	0.494498	0.00584093	0.0075513	3.35226	0	0	2.85776	0	0	Group Adeno
FBP1	0.0408888	0.972749	0.992854	2.42897	0	0	2.38808	0	0	Group Adeno
B3GNT7	0.763574	2.36421e-06	3.65411e-06	3.03023	0	0	2.26665	0	0	Group Adeno
FMO5	-0.753899	5.45969e-07	8.65244e-07	2.00557	0	0	2.75946	0	0	Group Adeno
CREB3L1	0.921043	4.91184e-06	7.49613e-06	3.47045	0	0	2.54941	0	0	Group Adeno
ALDH3B1	0.731719	1.3332e-06	2.08556e-06	3.36773	0	0	2.63601	0	0	Group Adeno
CGN	-0.25045	0.121912	0.142503	2.4676	0	0	2.71805	0	0	Group Adeno
MISP	0.0654498	0.929251	0.959475	2.80244	0	0	2.73699	0	0	Group Adeno
PLA2G16	0.301333	0.181748	0.209326	2.47859	0	0	2.17726	0	0	Group Adeno
LGALS4	-0.136076	0.905977	0.940306	3.7133	0	0	3.84938	0	0	Group Adeno
CD55	1.11632	0	0	3.24246	0	0	2.12613	0	0	Group Adeno
CPLX2	-3.87862	0	0	-3.81832	0	0	0.0603008	0.960855	1	Group NE
HIST1H4A	-3.01546	0	0	-2.95579	0	0	0.0596713	0.958125	1	Group NE
KIF1A	-5.00019	0	0	-4.93733	0	0	0.062864	0.956483	1	Group NE
RPL36A-HNRNPH2	-4.162	0	0	-4.23497	0	0	-0.0729697	0.876904	0.94903	Group NE
HEPACAM2	-5.14157	0	0	-4.48644	0	0	0.655125	0.00637986	0.0112124	Group NE
NOL4	-4.63578	0	0	-4.41577	0	0	0.220008	0.385539	0.483889	Group NE
KLK12	-2.63945	0	0	-2.87074	0	0	-0.231296	0.741009	0.834235	Group NE
DPYSL5	-4.97321	0	0	-5.09783	0	0	-0.124619	0.612198	0.716021	Group NE
MS4A8	-4.70369	0	0	-2.99227	0	0	1.71143	9.74436e-09	3.32006e-08	Group NE
BEX1	-5.99654	0	0	-6.03682	0	0	-0.040278	0.986292	1	Group NE
INA	-3.29725	0	0	-3.93431	0	0	-0.637063	0.00547126	0.00973967	Group NE
CHGB	-4.47688	0	0	-4.29713	0	0	0.179748	0.697489	0.793954	Group NE
PCSK2	-4.28197	0	0	-3.92713	0	0	0.354843	0.279595	0.366202	Group NE
CHGA	-5.93184	0	0	-5.74851	0	0	0.183333	0.777889	0.870066	Group NE
SYT13	-3.67645	0	0	-2.84792	0	0	0.828532	0.000168633	0.000367994	Group NE
NELL1	-3.40698	0	0	-3.59801	0	0	-0.191031	0.671502	0.771841	Group NE
ISL1	-3.99038	0	0	-3.81107	0	0	0.179303	0.633627	0.737043	Group NE
SCGN	-4.07437	0	0	-3.61615	0	0	0.458215	0.10374	0.148464	Group NE
FOXG1	-3.84563	0	0	-4.035	0	0	-0.189368	0.562117	0.666411	Group NE
SYT4	-4.63004	0	0	-4.33433	0	0	0.295707	0.225865	0.302262	Group NE
HIST1H2BB	-2.31745	0	0	-2.44785	0	0	-0.130402	0.870303	0.944698	Group NE
TAGLN3	-4.87867	0	0	-5.28594	0	0	-0.407273	0.0513136	0.0781624	Group NE
DDC	-4.85259	0	0	-3.11692	0	0	1.73567	7.52809e-10	2.80899e-09	Group NE
GNG4	-3.56943	0	0	-4.51924	0	0	-0.949811	2.26434e-06	6.05035e-06	Group NE
ASCL1	-6.20838	0	0	-5.18401	0	0	1.02436	0.00319955	0.00589779	Group NE
DLK1	-4.94137	0	0	-4.91922	0	0	0.0221485	0.997579	1	Group NE
HIST1H2BI	-2.30603	0	0	-2.47765	0	0	-0.171618	0.783083	0.874464	Group NE
SEZ6	-4.77078	0	0	-4.62304	0	0	0.147741	0.506426	0.610704	Group NE
DLL3	-3.94535	0	0	-3.97241	0	0	-0.0270648	0.988144	1	Group NE
GABRB3	-3.16602	0	0	-2.75608	0	0	0.409942	0.155469	0.215108	Group NE
RIMS2	-3.05241	0	0	-4.19543	0	0	-1.14302	5.53314e-09	1.92792e-08	Group NE
NRXN1	-3.452	0	0	-3.97745	0	0	-0.525444	0.004124	0.00751526	Group NE
INSM1	-6.034	0	0	-5.56767	0	0	0.466331	0.0681686	0.10163	Group NE
TUBB2B	-5.29301	0	0	-5.26797	0	0	0.0250344	0.991505	1	Group NE
CA8	-3.33602	0	0	-2.52769	0	0	0.808333	4.17396e-05	9.85004e-05	Group NE
ADD2	-2.49103	0	0	-3.90505	0	0	-1.41402	0	0	Group NE
CRABP1	-3.24807	0	0	-3.32105	0	0	-0.0729783	0.95656	1	Group NE
PCP4	-3.99423	0	0	-2.90975	0	0	1.08448	0.000425467	0.000885042	Group NE
IGFBPL1	-3.79454	0	0	-3.58412	0	0	0.210417	0.416647	0.517093	Group NE
MSI1	-2.79152	0	0	-3.42206	0	0	-0.630547	0.000347834	0.00073036	Group NE
HOXB8	-2.65382	0	0	-2.07289	0	0	0.580929	0.0251109	0.04042	Group NE
CDR1	-2.12251	0	0	-2.0729	0	0	0.0496065	0.965504	1	Group NE
CNTNAP2	-2.26032	0	0	-3.34807	0	0	-1.08775	3.16713e-07	9.26738e-07	Group NE
SEZ6L	-4.74297	0	0	-4.84342	0	0	-0.100455	0.82854	0.912463	Group NE
ZIC2	-2.71878	0	0	-4.02775	0	0	-1.30898	5.36723e-09	1.87549e-08	Group NE
AP3B2	-2.2045	0	0	-3.56378	0	0	-1.35928	0	0	Group NE
L1CAM	-2.65548	0	0	-3.08982	0	0	-0.434345	0.0679782	0.101384	Group NE
HIST1H2AJ	-2.48966	0	0	-2.75447	0	0	-0.26481	0.647804	0.751513	Group NE
HIST1H3I	-2.60773	0	0	-2.66763	0	0	-0.0599074	0.971831	1	Group NE
GRP	-5.52735	0	0	-5.68169	0	0	-0.154338	0.887496	0.956354	Group NE
UCHL1	-2.11049	3.27449e-12	6.34591e-12	-4.13355	0	0	-2.02305	3.05864e-11	1.30294e-10	Group NE
NRCAM	-2.17581	0	0	-3.86549	0	0	-1.68968	0	0	Group NE
C1QL1	-2.58024	0	0	-3.72902	0	0	-1.14877	5.20744e-10	1.97626e-09	Group NE
DNER	-2.64144	0	0	-2.95402	0	0	-0.31259	0.321416	0.413397	Group NE
CDH2	-4.79383	0	0	-5.01261	0	0	-0.218783	0.362937	0.459269	Group NE
ELAVL3	-4.56794	0	0	-4.56486	0	0	0.00307843	0.999828	1	Group NE
PCSK1N	-3.25051	0	0	-2.67716	0	0	0.573348	0.104118	0.148741	Group NE
TRIM9	-3.65215	0	0	-4.02379	0	0	-0.371635	0.0281014	0.0447832	Group NE
NPTX1	-3.06494	0	0	-2.4684	0	0	0.596543	0.0278314	0.0444236	Group NE
TMSB15A	-4.88552	0	0	-5.67491	0	0	-0.789392	3.58385e-05	8.49758e-05	Group NE
EYA1	-2.67662	0	0	-2.99932	0	0	-0.322697	0.213353	0.287053	Group NE
CACNA1A	-4.65367	0	0	-4.4759	0	0	0.177776	0.63561	0.738867	Group NE
HIST1H3G	-2.93204	0	0	-3.18662	0	0	-0.254583	0.511377	0.615746	Group NE
RUNDC3A	-3.22062	0	0	-3.68107	0	0	-0.46045	0.021739	0.0353337	Group NE
RPRM	-2.46057	0	0	-3.09173	0	0	-0.631162	0.00368558	0.00675944	Group NE
PCSK1	-4.46203	0	0	-4.09251	0	0	0.36952	0.243395	0.322912	Group NE
PEG10	-3.59625	0	0	-2.84906	0	0	0.747194	0.022164	0.0359374	Group NE
NCAM1	-5.16153	0	0	-5.33797	0	0	-0.176438	0.439089	0.540917	Group NE
SNAP25	-4.26091	0	0	-4.22501	0	0	0.0358923	0.967379	1	Group NE
ST18	-4.65688	0	0	-4.54246	0	0	0.114413	0.738996	0.832671	Group NE
KIT	-3.3147	0	0	-2.28862	0	0	1.02608	3.56332e-07	1.03887e-06	Group NE
SCG3	-5.10385	0	0	-4.74937	0	0	0.35448	0.0930393	0.134693	Group NE
CTD-3193O13	-3.72605	0	0	-2.69423	0	0	1.03182	0	0	Group NE
EYA2	-2.01621	0	0	-3.55807	0	0	-1.54185	2.69784e-12	1.23612e-11	Group NE
CAMK2N2	-2.65465	0	0	-3.31395	0	0	-0.6593	0.000391053	0.000817675	Group NE
HES6	-5.16056	0	0	-4.27649	0	0	0.884066	8.03286e-06	2.03492e-05	Group NE
SCN3A	-4.69785	0	0	-4.35576	0	0	0.342087	0.249684	0.330161	Group NE
MAP2	-3.39576	0	0	-3.76792	0	0	-0.372156	0.132107	0.185024	Group NE
2020-09-03	-3.40994	0	0	-3.8802	0	0	-0.470262	0.000789417	0.00158677	Group NE
ADCYAP1	-3.39983	0	0	-3.38126	0	0	0.0185629	0.994074	1	Group NE
SNURF	-2.8724	0	0	-3.07442	0	0	-0.202015	0.69192	0.788513	Group NE
ZNF711	-3.11686	0	0	-3.55767	0	0	-0.440809	0.00146795	0.00283792	Group NE
PTPRN2	-3.57175	0	0	-2.23923	0	0	1.33252	0	0	Group NE
HIST1H4D	-2.32211	0	0	-2.56644	0	0	-0.244327	0.580676	0.684558	Group NE
KCNH2	-2.61084	0	0	-2.47846	0	0	0.132386	0.70246	0.798704	Group NE
ELAVL4	-4.04381	0	0	-3.91338	0	0	0.130429	0.655255	0.756864	Group NE
APLP1	-2.86123	0	0	-2.25835	0	0	0.602875	0.00549416	0.0097674	Group NE
COCH	-2.48233	0	0	-2.98023	0	0	-0.4979	0.0196652	0.0321457	Group NE
TCEAL2	-3.62284	0	0	-3.89262	0	0	-0.269779	0.369804	0.466924	Group NE
HIST1H3A	-2.21022	0	0	-2.29625	0	0	-0.0860313	0.917057	0.977834	Group NE
TENM3	-2.35233	0	0	-3.0218	0	0	-0.669472	0.000786343	0.00158218	Group NE
CACNA2D1	-2.23063	0	0	-3.08644	0	0	-0.855816	4.62727e-05	0.000108494	Group NE
CDKN2A	-2.62865	0	0	-2.55282	0	0	0.0758266	0.961981	1	Group NE
CADM1	-3.24781	0	0	-2.17279	0	0	1.07503	7.88771e-07	2.19867e-06	Group NE
CNIH2	-2.67459	0	0	-3.44209	0	0	-0.767503	2.92635e-11	1.24924e-10	Group NE
HIST1H2BH	-3.15459	0	0	-4.56419	0	0	-1.4096	7.44037e-07	2.07832e-06	Group NE
HIST1H2AK	-3.09085	0	0	-2.96883	0	0	0.122018	0.837678	0.918506	Group NE
CDK5R1	-2.51808	0	0	-3.70799	0	0	-1.18991	0	0	Group NE
SYT1	-2.87331	0	0	-3.25423	0	0	-0.380926	0.0838229	0.122459	Group NE
PIGY	-2.76234	0	0	-3.65268	0	0	-0.890342	0.000282866	0.000600564	Group NE
STMN2	-3.48187	0	0	-3.38183	0	0	0.100033	0.902035	0.968369	Group NE
HIST1H3C	-2.95451	0	0	-3.22584	0	0	-0.271329	0.60169	0.706148	Group NE
HIST1H3B	-3.10594	0	0	-3.42084	0	0	-0.314893	0.534756	0.63966	Group NE
TMSB15B	-2.41906	0	0	-3.2926	0	0	-0.873543	2.07134e-07	6.17849e-07	Group NE
HIST1H3F	-3.26719	0	0	-3.69589	0	0	-0.428701	0.394427	0.493188	Group NE
TRO	-2.3522	0	0	-3.16824	0	0	-0.816035	3.04505e-10	1.17683e-09	Group NE
SCG2	-3.31945	0	0	-3.10066	0	0	0.218789	0.614322	0.718295	Group NE
PDZD4	-3.13794	0	0	-3.54077	0	0	-0.402831	0.00980253	0.0167636	Group NE
KIF5C	-4.4407	0	0	-4.18008	0	0	0.260625	0.0766629	0.112823	Group NE
MAP1B	-2.73087	0	0	-3.57144	0	0	-0.840573	3.09515e-06	8.15049e-06	Group NE
MAP6	-2.74644	0	0	-2.52789	0	0	0.218546	0.317219	0.408525	Group NE
HIST1H4C	-2.3644	0	0	-2.57553	0	0	-0.211126	0.683282	0.782459	Group NE
HIST1H1B	-2.40511	0	0	-2.59584	0	0	-0.190725	0.704204	0.799867	Group NE
ASRGL1	-3.37492	0	0	-2.03215	0	0	1.34277	0	0	Group NE
SMAD9	-3.47283	0	0	-3.24631	0	0	0.226521	0.260503	0.343106	Group NE
HIST1H2AL	-2.93255	0	0	-3.20091	0	0	-0.268357	0.600973	0.705574	Group NE
TOX	-3.14042	0	0	-2.44011	0	0	0.700317	1.43928e-06	3.92443e-06	Group NE
E2F7	-2.05571	0	0	-3.32345	0	0	-1.26774	0	0	Group NE
HIST1H2BO	-3.38719	0	0	-3.75047	0	0	-0.363285	0.400811	0.49992	Group NE
SNCAIP	-2.43317	0	0	-3.37894	0	0	-0.945768	8.77649e-09	3.00051e-08	Group NE
SYP	-4.08822	0	0	-3.70185	0	0	0.386365	0.0140668	0.0235231	Group NE
RP11-169K16	-5.37159	0	0	-5.58838	0	0	-0.216796	0.285808	0.373118	Group NE
CPE	-2.49216	0	0	-2.45785	0	0	0.0343115	0.986994	1	Group NE
HIST1H2AH	-2.90381	0	0	-3.04347	0	0	-0.139656	0.876083	0.948655	Group NE
CRMP1	-3.34523	0	0	-4.11331	0	0	-0.768073	4.24967e-06	1.10597e-05	Group NE
HIST1H1D	-2.15126	0	0	-2.32935	0	0	-0.178082	0.680815	0.78008	Group NE
C14orf132	-2.98409	0	0	-3.21879	0	0	-0.234695	0.108494	0.153901	Group NE
NME2	-2.15009	5.24891e-12	1.01086e-11	-2.77818	0	0	-0.628089	0.0857037	0.124933	Group NE
TUBA1A	-4.08595	0	0	-4.10543	0	0	-0.0194793	0.988683	1	Group NE
FXYD6	-2.8332	0	0	-3.07218	0	0	-0.238977	0.231078	0.308309	Group NE
CHN2	-3.06994	0	0	-2.20001	0	0	0.869926	5.09925e-10	1.93704e-09	Group NE
NEUROD1	-3.07906	0	0	-2.83098	0	0	0.24808	0.459115	0.561781	Group NE
HIST1H4B	-2.88692	0	0	-2.96196	0	0	-0.0750352	0.955783	1	Group NE
HIST1H2AG	-2.52322	0	0	-2.94061	0	0	-0.417394	0.118903	0.167764	Group NE
TUBB3	-2.91455	0	0	-2.59647	0	0	0.31808	0.20013	0.27072	Group NE
AKT3	-2.74456	0	0	-3.22278	0	0	-0.478221	0.00570079	0.0101167	Group NE
TPH1	-3.21873	0	0	-2.85062	0	0	0.368111	0.165638	0.227916	Group NE
MAPK8IP1	-2.73588	0	0	-2.57504	0	0	0.160843	0.33971	0.434273	Group NE
CCNE2	-2.81423	0	0	-3.39041	0	0	-0.576187	2.24575e-07	6.66394e-07	Group NE
HIST1H2BF	-2.3264	0	0	-2.66652	0	0	-0.340123	0.363465	0.45975	Group NE
HIST1H2BL	-3.2122	0	0	-3.47068	0	0	-0.258489	0.674787	0.774505	Group NE
HIST1H2BG	-2.46767	0	0	-2.9915	0	0	-0.52383	0.0910068	0.132133	Group NE
HIST1H1E	-2.43262	0	0	-2.6962	0	0	-0.263572	0.600251	0.704934	Group NE
MANEAL	-2.81012	0	0	-2.00543	0	0	0.804697	8.81948e-08	2.73049e-07	Group NE
STMN3	-2.01108	0	0	-2.1927	0	0	-0.181619	0.601815	0.706148	Group NE
CTXN1	-2.01223	0	0	-2.04408	0	0	-0.0318486	0.987035	1	Group NE
HIST1H4E	-2.53385	0	0	-2.89217	0	0	-0.358316	0.170278	0.233337	Group NE
ID4	-2.52379	0	0	-2.56296	0	0	-0.0391737	0.97602	1	Group NE
ENO2	-2.43649	0	0	-2.99869	0	0	-0.562206	0.00085691	0.00171382	Group NE
GDAP1	-2.65938	0	0	-3.14285	0	0	-0.483472	0.00139008	0.00269787	Group NE
BCL2L2-PABPN1	-2.51522	0	0	-3.17849	0	0	-0.663267	0.000474571	0.000980013	Group NE
HIST1H2BJ	-2.88882	0	0	-3.5149	0	0	-0.626087	0.103904	0.148567	Group NE
FAM111B	-2.40231	0	0	-2.92819	0	0	-0.525879	2.68424e-05	6.44864e-05	Group NE
HIST1H2AM	-3.30348	0	0	-3.40878	0	0	-0.105291	0.934412	0.989057	Group NE
C21orf33	-2.12925	0	0	-2.0783	0	0	0.0509582	0.927633	0.986319	Group NE
HIST1H2BE	-2.29199	0	0	-2.50847	0	0	-0.216478	0.695463	0.792099	Group NE
HIST1H2AE	-2.17614	0	0	-2.81728	0	0	-0.641138	0.0504919	0.0769987	Group NE
STMN1	-2.50995	0	0	-3.32361	0	0	-0.813653	5.79466e-11	2.40942e-10	Group NE
TOP2A	-2.28065	0	0	-2.74407	0	0	-0.463419	0.00425115	0.00772585	Group NE
SEC11C	-4.02654	0	0	-3.00276	0	0	1.02378	3.53182e-07	1.03044e-06	Group NE
JAM3	-2.82301	0	0	-2.53289	0	0	0.290123	0.0657469	0.0983131	Group NE
MYEF2	-2.71801	0	0	-2.24778	0	0	0.470227	0.0195751	0.0320248	Group NE
CAMK1D	-2.10291	0	0	-2.16836	0	0	-0.0654457	0.885421	0.954889	Group NE
HIST1H3D	-2.05556	1.43013e-10	2.6133e-10	-2.49764	0	0	-0.442084	0.308646	0.399283	Group NE
RTN1	-2.7866	0	0	-2.50789	0	0	0.278717	0.338738	0.433336	Group NE
GKAP1	-3.08198	0	0	-2.4826	0	0	0.599378	1.06743e-09	3.93885e-09	Group NE
ZNF704	-2.99646	0	0	-2.69259	0	0	0.30387	0.121758	0.17161	Group NE
CDC7	-2.21095	0	0	-2.78462	0	0	-0.573673	1.80012e-10	7.14332e-10	Group NE
ARHGAP33	-2.43809	0	0	-2.57125	0	0	-0.133157	0.480174	0.583266	Group NE
EZH2	-2.15781	0	0	-2.84944	0	0	-0.691634	1.55695e-11	6.78412e-11	Group NE
SMC2	-2.01077	0	0	-2.6082	0	0	-0.597427	5.30619e-08	1.67256e-07	Group NE
HIST2H2BF	-2.08644	2.19691e-08	3.69074e-08	-2.00273	1.01279e-07	6.61101e-08	0.0837062	0.969054	1	Group NE
ANK2	-2.57302	0	0	-2.12884	0	0	0.444175	0.039444	0.0615111	Group NE
PIK3R3	-2.24956	0	0	-2.07787	0	0	0.17169	0.246866	0.327083	Group NE
CDKN2C	-3.25505	0	0	-3.51597	0	0	-0.260916	0.119005	0.16785	Group NE
LMNB1	-2.1849	0	0	-2.6519	0	0	-0.467004	5.17308e-06	1.33241e-05	Group NE
HIST1H2BN	-2.54414	0	0	-2.36568	0	0	0.17845	0.802486	0.889674	Group NE
SLC36A4	-2.75379	0	0	-2.42705	0	0	0.32674	0.0074073	0.0129103	Group NE
ACYP1	-2.33007	0	0	-2.79224	0	0	-0.462168	1.74672e-05	4.24476e-05	Group NE
TMPO	-2.61013	0	0	-2.89125	0	0	-0.281118	0.00919315	0.0157822	Group NE
HIST2H2AC	-3.16966	0	0	-3.60182	0	0	-0.432155	0.312673	0.40371	Group NE
TXNDC16	-2.42091	0	0	-2.53552	0	0	-0.114604	0.390958	0.489557	Group NE
ZNF253	-2.91987	0	0	-2.45057	0	0	0.469303	0.000903019	0.00180153	Group NE
SYT11	-2.5541	0	0	-2.39466	0	0	0.159447	0.473343	0.576433	Group NE
BTBD3	-2.38015	0	0	-2.20275	0	0	0.177404	0.310651	0.401488	Group NE
MEST	-2.73268	0	0	-2.96547	0	0	-0.232788	0.371727	0.46876	Group NE
SPDYE6	-2.32387	0	0	-2.35399	0	0	-0.030113	0.993091	1	Group NE
SLC35E2	-2.74656	0	0	-2.44314	0	0	0.303423	0.0712358	0.105613	Group NE
PSIP1	-3.12033	0	0	-3.29994	0	0	-0.17961	0.234925	0.313024	Group NE
HIST1H2BD	-2.40809	0	0	-2.13199	0	0	0.276101	0.525383	0.630582	Group NE
CBFA2T2	-2.39284	0	0	-2.57821	0	0	-0.185366	0.169471	0.232312	Group NE
ZNF708	-2.57104	0	0	-2.23393	0	0	0.33711	0.0206437	0.0336628	Group NE
U2AF1	-2.33139	0	0	-2.08949	0	0	0.241903	0.0432184	0.0670656	Group NE
CCP110	-2.48428	0	0	-2.32803	0	0	0.156254	0.116199	0.164239	Group NE
MSI2	-2.34925	0	0	-2.34485	0	0	0.00440201	0.999407	1	Group NE
CHD7	-2.7617	0	0	-2.38054	0	0	0.381154	0.130547	0.183095	Group NE
DEK	-2.4401	0	0	-2.80297	0	0	-0.362868	0.000761214	0.00153548	Group NE
HNRNPA1L2	-3.37828	0	0	-3.44772	0	0	-0.0694351	0.544903	0.649081	Group NE
TCF12	-2.14605	0	0	-2.10832	0	0	0.0377293	0.949326	0.999275	Group NE
CBX5	-2.13816	0	0	-2.30735	0	0	-0.169193	0.234479	0.312535	Group NE
USP1	-2.01499	0	0	-2.23899	0	0	-0.223998	0.00867838	0.0149563	Group NE
CDKAL1	-2.63251	0	0	-2.73878	0	0	-0.106273	0.656576	0.757952	Group NE
GNAI3	-2.20185	0	0	-2.49248	0	0	-0.290633	0.00926572	0.0159	Group NE
REV3L	-2.43202	0	0	-2.371	0	0	0.0610181	0.926381	0.98525	Group NE
PET100	-2.03897	0	0	-2.0657	0	0	-0.0267358	0.959209	1	Group NE
ATP5E	-3.02986	0	0	-2.81134	0	0	0.21852	0.237565	0.315619	Group NE
HMGN2	-2.05653	0	0	-2.03577	0	0	0.0207599	0.956159	1	Group NE
DNMT1	-2.04868	0	0	-2.21866	0	0	-0.169979	0.404865	0.50372	Group NE
SPRR3	3.68474	0	0	-0.744785	0.190136	0.168176	-4.42952	0	0	Group Squamous
KRT6A	7.27691	0	0	-0.733485	0.184408	0.163016	-8.01039	0	0	Group Squamous
SPRR2A	4.72201	0	0	-0.946464	0.0280254	0.0234573	-5.66847	0	0	Group Squamous
KRT6B	5.28719	0	0	-0.697259	0.13544	0.118611	-5.98445	0	0	Group Squamous
KRT6C	3.4662	0	0	-1.20995	0.00178104	0.00140123	-4.67615	0	0	Group Squamous
SPRR2E	3.99851	0	0	-0.61855	0.145591	0.127815	-4.61706	0	0	Group Squamous
CALML3	3.04304	0	0	-2.63839	0	0	-5.68142	0	0	Group Squamous
S100A7	4.95761	0	0	0.0607885	0.993116	0.98541	-4.89682	0	0	Group Squamous
SPRR1B	6.06348	0	0	0.280541	0.772278	0.736753	-5.78294	0	0	Group Squamous
KRT5	6.92828	0	0	-1.84648	1.27348e-06	8.67241e-07	-8.77476	0	0	Group Squamous
SPRR1A	3.12646	0	0	-2.10854	3.30629e-07	2.1962e-07	-5.235	0	0	Group Squamous
KLK8	3.31279	0	0	1.2014	1.22197e-05	8.6882e-06	-2.1114	0	0	Group Squamous
ANXA8	5.57351	0	0	0.951648	2.54334e-06	1.75491e-06	-4.62187	0	0	Group Squamous
A2ML1	3.0618	0	0	-0.226999	0.62866	0.591255	-3.2888	0	0	Group Squamous
ADH7	4.09891	0	0	0.0816993	0.953086	0.934501	-4.01721	0	0	Group Squamous
KRT14	6.02348	0	0	-0.601977	0.27919	0.250154	-6.62546	0	0	Group Squamous
KRT16	6.30463	0	0	0.307008	0.63269	0.595361	-5.99763	0	0	Group Squamous
MIR205HG	5.95571	0	0	-0.0519571	0.970163	0.955368	-6.00767	0	0	Group Squamous
SERPINB13	3.74358	0	0	-0.162822	0.726474	0.689242	-3.9064	0	0	Group Squamous
AKR1B10	5.40262	0	0	2.08834	5.14565e-09	3.15814e-09	-3.31428	0	0	Group Squamous
SERPINB3	3.89562	0	0	0.443858	0.319997	0.288477	-3.45176	0	0	Group Squamous
KRT13	4.41136	0	0	-0.980567	0.0511237	0.0434424	-5.39192	0	0	Group Squamous
UGT1A6	4.88713	0	0	1.79547	4.98027e-11	2.81883e-11	-3.09166	0	0	Group Squamous
LGALS7	3.59292	0	0	0.0876903	0.950202	0.931198	-3.50523	0	0	Group Squamous
SPRR2D	4.65305	0	0	-0.0813809	0.975664	0.962902	-4.73443	0	0	Group Squamous
DSC3	4.86957	0	0	-0.419336	0.0978514	0.0848372	-5.28891	0	0	Group Squamous
C10orf99	3.54261	0	0	0.23442	0.5379	0.500516	-3.30819	0	0	Group Squamous
GPR87	4.57992	0	0	0.799094	1.93507e-05	1.3918e-05	-3.78082	0	0	Group Squamous
DSG3	5.27144	0	0	-0.0861285	0.942195	0.920996	-5.35757	0	0	Group Squamous
FGFBP1	5.47811	0	0	1.95713	0	0	-3.52098	0	0	Group Squamous
SERPINB4	2.80756	0	0	0.082462	0.953514	0.935159	-2.7251	0	0	Group Squamous
IVL	3.31433	0	0	0.625623	0.03296	0.0276781	-2.6887	0	0	Group Squamous
PKP1	5.3901	0	0	-0.231215	0.602906	0.565827	-5.62131	0	0	Group Squamous
PI3	5.99938	0	0	2.52799	8.52364e-11	4.87126e-11	-3.47138	0	0	Group Squamous
AKR1C2	6.57539	0	0	3.1661	0	0	-3.40929	0	0	Group Squamous
CLCA2	5.18355	0	0	-0.0581495	0.972935	0.95908	-5.2417	0	0	Group Squamous
CALML5	2.35956	0	0	-0.861139	0.00979271	0.0079933	-3.22069	0	0	Group Squamous
LY6D	5.2514	0	0	1.68387	1.14795e-06	7.78594e-07	-3.56753	0	0	Group Squamous
GJB6	4.38351	0	0	0.366633	0.272756	0.244049	-4.01687	0	0	Group Squamous
KRT17	6.74121	0	0	1.2277	0.00025948	0.000196102	-5.51351	0	0	Group Squamous
TRIM29	5.45038	0	0	0.905458	0.00129452	0.00101199	-4.54492	0	0	Group Squamous
TNS4	5.04255	0	0	2.19766	0	0	-2.84489	0	0	Group Squamous
RHCG	3.81449	0	0	-0.0408682	0.996087	0.989641	-3.85536	0	0	Group Squamous
GJB5	3.96097	0	0	0.261983	0.224027	0.199048	-3.69898	0	0	Group Squamous
CYP4F11	3.32123	0	0	1.31347	1.21912e-07	7.97608e-08	-2.00776	0	0	Group Squamous
KRTDAP	3.25489	0	0	-0.504234	0.1777	0.157042	-3.75912	0	0	Group Squamous
TP63	5.73336	0	0	-0.0474414	0.975664	0.962865	-5.78081	0	0	Group Squamous
LGALS7B	4.64367	0	0	0.0680986	0.982082	0.971033	-4.57557	0	0	Group Squamous
TMEM40	3.8923	0	0	0.51312	0.00325843	0.00259697	-3.37918	0	0	Group Squamous
GJB3	4.38728	0	0	2.04977	0	0	-2.33751	0	0	Group Squamous
SPRR2G	2.72288	0	0	-0.11331	0.877166	0.848219	-2.83619	0	0	Group Squamous
PTPRZ1	2.79941	0	0	-0.387584	0.213534	0.189351	-3.18699	0	0	Group Squamous
S100A2	7.18024	0	0	1.96783	0	0	-5.21241	0	0	Group Squamous
DAPL1	2.65733	0	0	-1.99504	0	0	-4.65237	0	0	Group Squamous
SBSN	3.03707	0	0	-0.722277	0.0314109	0.0263302	-3.75935	0	0	Group Squamous
FAT2	3.9327	0	0	-0.292274	0.141378	0.123953	-4.22497	0	0	Group Squamous
COL17A1	4.48107	0	0	1.48982	3.77602e-08	2.42232e-08	-2.99125	0	0	Group Squamous
UGT1A7	2.80146	0	0	0.00391258	0.999999	0.999832	-2.79755	0	0	Group Squamous
SERPINB2	3.1899	0	0	0.238229	0.527297	0.48999	-2.95167	0	0	Group Squamous
BMP7	2.8414	0	0	-0.270421	0.523014	0.485488	-3.11182	0	0	Group Squamous
GBP6	3.73919	0	0	-0.139374	0.788481	0.753393	-3.87856	0	0	Group Squamous
NTS	2.26169	1.16551e-08	1.97545e-08	-0.656351	0.206762	0.183191	-2.91804	0	0	Group Squamous
SERPINB5	3.96582	0	0	0.150174	0.854115	0.823153	-3.81565	0	0	Group Squamous
IGFL1	2.31129	0	0	-0.332469	0.213385	0.189166	-2.64376	0	0	Group Squamous
FOXE1	2.71159	0	0	-0.758622	5.02692e-05	3.69102e-05	-3.47021	0	0	Group Squamous
VSNL1	3.80762	0	0	0.364608	0.0991446	0.0859831	-3.44301	0	0	Group Squamous
MAGEA4	3.1513	0	0	0.346195	0.574033	0.536865	-2.80511	0	0	Group Squamous
CSTA	4.79537	0	0	0.383953	0.261331	0.233434	-4.41142	0	0	Group Squamous
UPK1B	3.04353	0	0	0.80785	0.0124892	0.0102724	-2.23568	0	0	Group Squamous
S100A8	5.04515	0	0	1.21746	0.000185812	0.000139452	-3.82768	0	0	Group Squamous
ALDH3A1	4.66749	0	0	2.01665	1.01868e-10	5.8447e-11	-2.65084	0	0	Group Squamous
ALDH3B2	3.70122	0	0	1.15464	3.44304e-10	2.01418e-10	-2.54658	0	0	Group Squamous
HR	2.37621	0	0	0.266463	0.480751	0.443974	-2.10975	0	0	Group Squamous
KRT15	4.46015	0	0	0.634003	0.0735208	0.0630993	-3.82615	0	0	Group Squamous
AKR1C1	5.2002	0	0	2.44941	0	0	-2.75079	0	0	Group Squamous
S100A9	5.23141	0	0	2.42462	0	0	-2.80679	0	0	Group Squamous
CLDN1	5.13612	0	0	2.67463	0	0	-2.46149	0	0	Group Squamous
GJB2	4.4251	0	0	1.75275	0	0	-2.67235	0	0	Group Squamous
MMP10	2.97169	0	0	0.558357	0.0566176	0.0482948	-2.41334	0	0	Group Squamous
FBXO27	3.0995	0	0	0.587278	0.00110588	0.000861757	-2.51222	0	0	Group Squamous
CA12	3.4067	0	0	1.18403	8.03615e-08	5.22551e-08	-2.22267	0	0	Group Squamous
PTHLH	4.99504	0	0	0.732735	0.00194984	0.00153842	-4.26231	0	0	Group Squamous
COL7A1	3.1742	0	0	-0.129637	0.79644	0.761794	-3.30383	0	0	Group Squamous
C16orf74	3.47492	0	0	1.2223	0	0	-2.25262	0	0	Group Squamous
S100A12	2.95473	0	0	0.879119	6.61098e-05	4.86898e-05	-2.07561	0	0	Group Squamous
NTRK2	3.04644	0	0	-0.690681	0.00605895	0.00489866	-3.73712	0	0	Group Squamous
LYPD3	4.4368	0	0	0.653985	0.00586195	0.00473206	-3.78281	0	0	Group Squamous
SLC2A1	4.05028	0	0	1.30417	0	0	-2.74611	0	0	Group Squamous
FST	2.18376	0	0	-0.311322	0.270689	0.242131	-2.49508	0	0	Group Squamous
SOX15	3.73815	0	0	0.250258	0.317028	0.285642	-3.48789	0	0	Group Squamous
TPD52L1	3.67236	0	0	1.6384	0	0	-2.03396	0	0	Group Squamous
PITX1	2.74276	0	0	0.32707	0.346795	0.313763	-2.41569	0	0	Group Squamous
HAS3	2.89209	0	0	0.391206	0.101271	0.0880547	-2.50089	0	0	Group Squamous
SFN	4.50742	0	0	2.18702	0	0	-2.3204	0	0	Group Squamous
IL20RB	2.7725	0	0	0.451594	0.0313087	0.0262367	-2.32091	0	0	Group Squamous
ST6GALNAC2	2.36247	0	0	-0.23238	0.351761	0.31852	-2.59485	0	0	Group Squamous
FRMD6	2.90196	0	0	0.466759	0.00374698	0.00300039	-2.4352	0	0	Group Squamous
FABP5	3.08833	0	0	0.491687	0.0877984	0.0757261	-2.59664	0	0	Group Squamous
SLC6A8	2.82264	0	0	0.399502	0.0527627	0.0449142	-2.42314	0	0	Group Squamous
GPNMB	2.77419	0	0	0.546239	0.0276175	0.0231089	-2.22795	0	0	Group Squamous
ARL4D	2.09285	0	0	-0.0468179	0.969961	0.954927	-2.13967	0	0	Group Squamous
ADM	2.50692	0	0	0.353808	0.0933076	0.0806878	-2.15311	0	0	Group Squamous
FSCN1	2.0922	0	0	-0.39161	0.042795	0.0361832	-2.4838	0	0	Group Squamous
SNAI2	2.40702	0	0	-0.158557	0.393928	0.358967	-2.56558	0	0	Group Squamous
GPC1	2.80201	0	0	0.0671124	0.893559	0.866082	-2.7349	0	0	Group Squamous
PERP	2.96527	0	0	0.759393	1.51006e-05	1.08007e-05	-2.20588	0	0	Group Squamous
CRCT1	2.52167	0	0	0.277676	0.480751	0.443909	-2.244	0	0	Group Squamous
