# Supplementary material for: Multi-omics profiling of primary small cell carcinoma of the esophagus reveals RB1 disruption and additional molecular subtypes
Source: Nat Commun. 2021 Jun 18;12:3785. doi: 10.1038/s41467-021-24043-6 (PMC8213753; doi:10.1038/s41467-021-24043-6)
Supplement: Supplementary file 14 — Supplementary Data 11 [file 41467_2021_24043_MOESM14_ESM.xlsx]

## Sheet: Sheet1
Supplementary Data 11 Subtype of each PSCCE
#	Sample	Subtype	MYC	MYCL
1	PSCCE_10T	PSCCE-A	AMP
2	PSCCE_14T	PSCCE-A
3	PSCCE_15T	PSCCE-A	AMP
4	PSCCE_16T	PSCCE-A
5	PSCCE_21T	PSCCE-A
6	PSCCE_29T	PSCCE-A
7	PSCCE_31T	PSCCE-A	AMP
8	PSCCE_34T	PSCCE-A		AMP
9	PSCCE_36T	PSCCE-A
10	PSCCE_40T	PSCCE-A	AMP
11	PSCCE_43T	PSCCE-A
12	PSCCE_46T	PSCCE-A
13	PSCCE_47T	PSCCE-A
14	PSCCE_48T	PSCCE-A
15	PSCCE_53T	PSCCE-A
16	PSCCE_56T	PSCCE-A
17	PSCCE_57T	PSCCE-A	AMP
18	PSCCE_60T	PSCCE-A
19	PSCCE_61T	PSCCE-A
20	PSCCE_63T	PSCCE-A
21	PSCCE_66T	PSCCE-A		AMP
22	PSCCE_6T	PSCCE-A
23	PSCCE_70T	PSCCE-A
24	PSCCE_73T	PSCCE-A
25	PSCCE_76T	PSCCE-A
26	PSCCE_77T	PSCCE-A
27	PSCCE_79T	PSCCE-A
28	PSCCE_7T	PSCCE-A
29	PSCCE_8T	PSCCE-A
30	PSCCE_12T	PSCCE-N
31	PSCCE_13T	PSCCE-N	AMP
32	PSCCE_30T	PSCCE-N
33	PSCCE_32T	PSCCE-N
34	PSCCE_49T	PSCCE-N	AMP
35	PSCCE_64T	PSCCE-N	AMP
36	PSCCE_65T	PSCCE-N	AMP
37	PSCCE_69T	PSCCE-N
38	PSCCE_75T	PSCCE-N	AMP
