# Supplementary material for: Multi-omics profiling of primary small cell carcinoma of the esophagus reveals RB1 disruption and additional molecular subtypes
Source: Nat Commun. 2021 Jun 18;12:3785. doi: 10.1038/s41467-021-24043-6 (PMC8213753; doi:10.1038/s41467-021-24043-6)
Supplement: Supplementary file 15 — Supplementary Data 12 [file 41467_2021_24043_MOESM15_ESM.xlsx]

## Sheet: Sheet1
Supplementary Data 12 Signature genes of each subtype
#	Gene	log2(FC)	p_val	q_val	signature_of_subtype
1	ICA1	2.2566	3.67748e-09	8.38373e-06	PSCCE-A
2	USH1C	2.70296	2.10088e-06	0.000638598	PSCCE-A
3	SCIN	2.32703	4.77063e-05	0.00441658	PSCCE-A
4	MGST1	2.68271	0.000435242	0.018145	PSCCE-A
5	ISL1	3.03493	0.000229569	0.0123872	PSCCE-A
6	SYT13	2.58058	1.29096e-05	0.00176399	PSCCE-A
7	PLEKHB1	2.11003	7.95367e-05	0.00629343	PSCCE-A
8	CDH1	2.99548	2.03978e-06	0.000630534	PSCCE-A
9	ADAM28	2.04974	0.000979401	0.0315032	PSCCE-A
10	LMO3	2.93662	3.72927e-05	0.00371643	PSCCE-A
11	ERBB3	2.40386	1.00395e-05	0.0015636	PSCCE-A
12	SYT1	2.03125	1.19341e-05	0.00171381	PSCCE-A
13	ATP2A3	2.50935	1.10709e-05	0.00162832	PSCCE-A
14	NEBL	3.45309	1.3001e-08	2.07677e-05	PSCCE-A
15	SCGN	2.25723	0.00231764	0.0547954	PSCCE-A
16	PTPRH	2.03562	0.000411184	0.0173592	PSCCE-A
17	CADPS2	2.25853	8.51042e-07	0.000313274	PSCCE-A
18	ATP8B1	2.50597	1.39152e-07	8.45954e-05	PSCCE-A
19	GRHL2	2.41313	6.24399e-05	0.00534638	PSCCE-A
20	CERS4	2.03117	2.5504e-05	0.00296696	PSCCE-A
21	MYO3A	2.86515	0.00174577	0.0450981	PSCCE-A
22	DSP	2.16627	0.000116713	0.00788373	PSCCE-A
23	WFDC2	2.6354	3.03841e-05	0.00329849	PSCCE-A
24	NOL4	3.75993	6.03407e-08	4.58539e-05	PSCCE-A
25	FGF14	2.54654	0.000650681	0.0235244	PSCCE-A
26	COTL1	2.14512	0.000113852	0.00776372	PSCCE-A
27	TMC5	2.37549	0.000176039	0.0103568	PSCCE-A
28	ESRP1	2.15338	0.00031971	0.0149635	PSCCE-A
29	MYH14	2.43525	4.38143e-06	0.000938997	PSCCE-A
30	CEACAM5	4.13896	8.02888e-05	0.00631167	PSCCE-A
31	PON3	2.4901	0.0001773	0.0103641	PSCCE-A
32	COBL	2.22305	1.92739e-07	0.000106521	PSCCE-A
33	PRUNE2	2.71418	7.01474e-11	4.2645e-07	PSCCE-A
34	PIP5K1B	2.14689	2.37849e-05	0.00285388	PSCCE-A
35	CALCA	2.31277	0.00531295	0.0911549	PSCCE-A
36	KRT18	2.79411	3.64507e-07	0.000170458	PSCCE-A
37	KCNA1	2.27805	0.000610061	0.0225229	PSCCE-A
38	SCNN1A	4.50614	1.48032e-08	2.07677e-05	PSCCE-A
39	TJP2	2.23208	1.78056e-08	2.31956e-05	PSCCE-A
40	SCPEP1	2.02017	1.02284e-05	0.0015636	PSCCE-A
41	POF1B	3.24004	1.67641e-07	9.55447e-05	PSCCE-A
42	FOXA2	3.40203	9.70816e-07	0.000340495	PSCCE-A
43	TSPAN8	2.74705	0.000125231	0.0082474	PSCCE-A
44	VIL1	2.85786	0.000218529	0.012002	PSCCE-A
45	TPH1	3.1644	0.00017198	0.0102168	PSCCE-A
46	AP1M2	2.23543	4.05897e-06	0.000925989	PSCCE-A
47	BARX1	2.12204	0.000310318	0.0147289	PSCCE-A
48	DDC	4.21502	1.92278e-10	8.46891e-07	PSCCE-A
49	CHL1	2.41319	0.000141667	0.00903401	PSCCE-A
50	GRP	3.31489	0.00238582	0.0557762	PSCCE-A
51	LRP4	2.11254	0.000170674	0.0102168	PSCCE-A
52	EHF	2.39234	0.00163169	0.04288	PSCCE-A
53	KRT7	2.6374	0.000351655	0.0157386	PSCCE-A
54	DGKB	2.3859	3.29591e-05	0.00344916	PSCCE-A
55	NKX2-1	2.18612	0.00155	0.0412082	PSCCE-A
56	SCN2A	3.29393	5.23139e-06	0.00107202	PSCCE-A
57	GAD2	2.21059	0.000975537	0.03149	PSCCE-A
58	ASCL1	3.42642	3.36999e-09	8.38373e-06	PSCCE-A
59	KCNH5	2.37644	0.000680195	0.0242889	PSCCE-A
60	ASXL3	2.23291	5.6993e-06	0.00114467	PSCCE-A
61	CACNA1A	2.95195	1.29605e-05	0.00176399	PSCCE-A
62	ST18	2.00549	2.8617e-05	0.00318242	PSCCE-A
63	C11orf52	2.04864	2.00794e-06	0.000630534	PSCCE-A
64	ST14	3.23004	6.7551e-08	4.92798e-05	PSCCE-A
65	FREM2	2.12743	0.000259096	0.0134244	PSCCE-A
66	BTBD11	2.01324	0.000129354	0.00842556	PSCCE-A
67	PARP8	2.00544	7.75428e-05	0.00623007	PSCCE-A
68	PLEKHH2	2.18243	3.28707e-07	0.000166527	PSCCE-A
69	SCN3A	4.08563	1.59497e-07	9.38357e-05	PSCCE-A
70	CNKSR3	3.92163	4.9174e-12	4.48418e-08	PSCCE-A
71	SLFN13	2.02164	0.00119558	0.0362813	PSCCE-A
72	TFF3	4.27797	6.66537e-07	0.000264267	PSCCE-A
73	USP41	2.49798	5.12302e-07	0.000212349	PSCCE-A
74	ELF3	2.6613	9.15819e-06	0.00150555	PSCCE-A
75	GPR98	2.24941	0.00144111	0.0396467	PSCCE-A
76	C9orf24	2.25259	3.87917e-07	0.000176871	PSCCE-A
77	ZMAT4	2.80071	0.000360987	0.0160104	PSCCE-A
78	ALDH1A1	3.12666	1.43974e-05	0.00191664	PSCCE-A
79	FAT3	2.17735	0.00480639	0.0868771	PSCCE-A
80	FAAH2	2.42277	1.4798e-08	2.07677e-05	PSCCE-A
81	NELL1	2.52341	0.000448482	0.0184197	PSCCE-A
82	SPINT1	2.05767	3.55273e-07	0.000170458	PSCCE-A
83	SEC11C	3.03296	2.72039e-08	3.1009e-05	PSCCE-A
84	MS4A8	6.89607	0	0	PSCCE-A
85	STK32A	3.09508	5.67139e-08	4.49717e-05	PSCCE-A
86	RASSF6	3.0848	8.02306e-06	0.00139357	PSCCE-A
87	COL22A1	2.2208	0.00114532	0.0351066	PSCCE-A
88	SLC38A11	2.04356	0.00587191	0.0964258	PSCCE-A
89	KRT8	3.11265	5.44228e-08	4.49717e-05	PSCCE-A
90	SCG2	3.06726	1.29044e-05	0.00176399	PSCCE-A
91	PCSK1	2.57036	9.98965e-05	0.00714476	PSCCE-A
92	GPX2	2.18419	5.41661e-05	0.00480711	PSCCE-A
93	C8orf47	2.30904	9.49146e-06	0.00152034	PSCCE-A
94	CLDN7	2.61176	1.04122e-05	0.0015694	PSCCE-A
95	SOX1	2.2196	0.000215255	0.0119689	PSCCE-A
96	FAM3B	3.59138	1.2127e-09	3.68619e-06	PSCCE-A
97	GCNT1	2.12355	8.55332e-06	0.00144124	PSCCE-A
98	DNER	2.63152	2.70828e-06	0.000710118	PSCCE-A
99	NHS	2.05479	3.39455e-08	3.64175e-05	PSCCE-A
100	NKAIN2	2.05755	0.000595844	0.0222296	PSCCE-A
101	POTEF	2.95511	0.00202662	0.0502878	PSCCE-A
102	CR1L	2.26816	0.000575308	0.0217685	PSCCE-A
103	RGL3	2.57828	9.424e-08	6.18035e-05	PSCCE-A
104	HMSD	2.19548	3.49087e-07	0.000170458	PSCCE-A
105	POTEJ	3.25574	3.99333e-05	0.00386287	PSCCE-A
106	SFTA3	2.48385	0.0010357	0.0326801	PSCCE-A
107	ARHGEF38	2.26931	2.32178e-10	8.46891e-07	PSCCE-A
108	HIST1H3G	2.76081	0.00336397	0.0693084	PSCCE-A
109	RP11-33A14	3.04984	5.14142e-05	0.00461917	PSCCE-A
110	PAX6	-2.68878	9.16259e-05	0.00682071	PSCCE-N
111	FGFR3	-2.03689	0.000231002	0.0124278	PSCCE-N
112	SLC6A15	-2.36429	0.000464409	0.0185055	PSCCE-N
113	SNCB	-2.00347	4.09707e-05	0.00389179	PSCCE-N
114	KCNQ2	-2.5067	0.000258093	0.0134106	PSCCE-N
115	CHRNA3	-2.04753	6.82494e-05	0.0057039	PSCCE-N
116	SEMA6A	-2.101	0.000359815	0.0160056	PSCCE-N
117	CDH20	-2.07619	3.90849e-06	0.000913886	PSCCE-N
118	NEFM	-2.56961	0.00244342	0.0564089	PSCCE-N
119	PPP1R17	-2.06021	0.000554549	0.0213373	PSCCE-N
120	PHOX2B	-2.58839	0.00016321	0.00998751	PSCCE-N
121	NRXN2	-2.00579	0.00216687	0.0525207	PSCCE-N
122	HPCA	-3.39516	9.91988e-09	2.01021e-05	PSCCE-N
123	NEUROD4	-2.32178	6.81996e-06	0.00127469	PSCCE-N
124	THSD7B	-3.28703	2.55408e-05	0.00296696	PSCCE-N
125	GAS2	-2.48614	0.00142922	0.0395541	PSCCE-N
126	PLCH2	-2.05302	7.18763e-06	0.00130512	PSCCE-N
127	SCHIP1	-2.25134	0.000166351	0.0100794	PSCCE-N
128	ATP2B2	-2.63512	8.78941e-05	0.00665151	PSCCE-N
129	FNDC5	-2.0558	5.7855e-07	0.00023448	PSCCE-N
130	KCNJ3	-2.51863	0.0014885	0.0401598	PSCCE-N
131	NEUROD1	-4.13975	1.89821e-06	0.000607361	PSCCE-N
132	TSHR	-2.00937	0.00121056	0.0363117	PSCCE-N
133	DACH1	-3.00857	1.50799e-06	0.00049112	PSCCE-N
134	ZFPM2	-2.40652	6.44519e-05	0.00546732	PSCCE-N
135	EMX2	-2.05732	0.000103055	0.00728493	PSCCE-N
136	SSTR2	-2.28569	2.14291e-05	0.00269533	PSCCE-N
137	CNTN2	-2.6256	6.1098e-05	0.00525616	PSCCE-N
138	PDE2A	-2.7136	4.56097e-08	4.37805e-05	PSCCE-N
139	CERKL	-2.23947	0.00353351	0.0710519	PSCCE-N
140	PLXNA4	-2.06544	4.81883e-05	0.00443868	PSCCE-N
141	H3F3BP1	-2.15819	8.17459e-07	0.0003106	PSCCE-N
142	MIR3911	-2.08592	0.00439804	0.0820997	PSCCE-N
