# Supplementary material for: Multi-omics profiling of primary small cell carcinoma of the esophagus reveals RB1 disruption and additional molecular subtypes
Source: Nat Commun. 2021 Jun 18;12:3785. doi: 10.1038/s41467-021-24043-6 (PMC8213753; doi:10.1038/s41467-021-24043-6)
Supplement: Supplementary file 16 — Supplementary Data 13 [file 41467_2021_24043_MOESM16_ESM.xlsx]

## Sheet: Sheet1
Supplementary Data 13 Comparison of clinical features between two subtypes
Variate	PSCCE-A(n = 29)	PSCCE-N(n = 9)	P value*
Age**	59.86±10.77	62.44±7.4	0.47
Gender			1
Female	9	2
Male	20	7
Smoking			0.5316
No	12	8
Yes	17	7
Drinking			0.1212
Never	16	2
Occasional	5	1
Regular (daily)	8	6
Lesion site			0.5881
Upper thoracic	5	1
Middle thoracic	16	4
Lower thoracic	8	4
pT stage			0.7004
T1	10	2
T2	7	3
T3	9	4
T4	3	0
pN stage			0.8434
N0	7	3
N1	10	2
N2	11	4
N3	1	0
TNM stage (AJCC 8th)			0.935
I	4	1
II	7	2
III	15	6
IVA	3	0
Adjuvant chemotherapy			0.6391
Yes	15	6
No	6	1
NA***	8	2
Adjuvant radiotherapy			0.6729
Yes	6	3
No	12	4
NA***	11	2
*Ages at diagnosis were compared using Wilcoxon rank-sum test, other variates were compared using Fisher's exact test
**Average±sd
***NA: not available
