# Supplementary material for: Multi-omics profiling of primary small cell carcinoma of the esophagus reveals RB1 disruption and additional molecular subtypes
Source: Nat Commun. 2021 Jun 18;12:3785. doi: 10.1038/s41467-021-24043-6 (PMC8213753; doi:10.1038/s41467-021-24043-6)
Supplement: Supplementary file 17 — Supplementary Data 14 [file 41467_2021_24043_MOESM17_ESM.xlsx]

## Sheet: Sheet1
Supplementary Data 14 Immune cell signatures for ssGSEA
#	Name	Authors	Journal	pmid	Related figures
1	T cell inflamed	Ott PA, Bang YJ, Piha-Paul SA, et al	J Clin Oncol	30557521	Fig 6a
2	T_cell_PCA	Palmer C, Diehn M, Alizadeh AA, et al	BMC genomics	16704732	Fig 6a
3	CD8_T_cell_PCA	Palmer C, Diehn M, Alizadeh AA, et al	BMC genomics	16704732	Fig 6a
4	B_cell_PCA	Palmer C, Diehn M, Alizadeh AA, et al	BMC genomics	16704732
5	LYMPHS_PCA	Palmer C, Diehn M, Alizadeh AA, et al	BMC genomics	16704732
6	GRANS_PCA	Palmer C, Diehn M, Alizadeh AA, et al	BMC genomics	16704732
7	Infiltrating lymphocytes	Calabrò A, Beissbarth T, Kuner R, et al	Breast Cancer Res Treat	18592372	Fig 6a
8	T cell signature(21978456)	Rody A, Karn T, Liedtke C, et al	Breast Cancer Res	21978456	Supplementary Figure 7a
9	Infiltrating lymphocytes (Module 4)	Wolf DM, Lenburg ME, Yau C, et al	PLoS One	24516633	Supplementary Figure 7a
10	Infiltrating lymphocytes (Module 5)	Wolf DM, Lenburg ME, Yau C, et al	PLoS One	24516633	Supplementary Figure 7a
11	CD8 T cells Bindea	Bindea G, Mlecnik B, Tosolini M, et al	Immunity	24138885
12	T cells Bindea	Bindea G, Mlecnik B, Tosolini M, et al	Immunity	24138885
13	Macrophages	Bindea G, Mlecnik B, Tosolini M, et al	Immunity	24138885
14	Mast cells	Bindea G, Mlecnik B, Tosolini M, et al	Immunity	24138885
15	Cytotoxic cells	Bindea G, Mlecnik B, Tosolini M, et al	Immunity	24138885
16	Neutrophils	Bindea G, Mlecnik B, Tosolini M, et al	Immunity	24138885
17	Eosinophils	Bindea G, Mlecnik B, Tosolini M, et al	Immunity	24138885
18	Bcell_receptors_score	Wolf DM, Lenburg ME, Yau C, et al	PLoS One	24516633
19	CSF1_response	Beck A, Espinosa I, Edris B, et al	Clin Cancer Res	19188147
