# Supplementary material for: Multi-omics profiling of primary small cell carcinoma of the esophagus reveals RB1 disruption and additional molecular subtypes
Source: Nat Commun. 2021 Jun 18;12:3785. doi: 10.1038/s41467-021-24043-6 (PMC8213753; doi:10.1038/s41467-021-24043-6)
Supplement: Supplementary file 18 — Supplementary Data 15 [file 41467_2021_24043_MOESM18_ESM.xlsx]

## Sheet: Sheet1
Supplementary Data 15 Immune phenotype evaluation by CD8A IHC
Number	Sample	HPF in parenchymal with >=10 CD8 T cell	HPF on margin with >=10 CD8 T cell	CD8 T cell immune phenotype
1	PSCCE_10T	1	6	excluded
2	PSCCE_11T	0	6	excluded
3	PSCCE_12T	7	8	inflamed
4	PSCCE_13T	3	6	inflamed
5	PSCCE_14T	0	7	excluded
6	PSCCE_29T	0/20	8/20	excluded
7	PSCCE_30T	1/20	3/20	desert
8	PSCCE_31T	0	6	excluded
9	PSCCE_32T	0	5	excluded
10	PSCCE_33T	0	7	excluded
11	PSCCE_34T	1	8	excluded
12	PSCCE_36T	0/20	4/20	desert
13	PSCCE_40T	0	9	excluded
14	PSCCE_43T	0	9	excluded
15	PSCCE_56T	0	6	excluded
16	PSCCE_5T	0	10	excluded
17	PSCCE_65T	0	5	excluded
18	PSCCE_66T	0	9	excluded
19	PSCCE_67T	0	6	excluded
20	PSCCE_69T	1	9	excluded
21	PSCCE_6T	2/20	12/20	excluded
22	PSCCE_70T	0	10	excluded
23	PSCCE_71T	0	4	excluded
24	PSCCE_78T	0	8	excluded
25	PSCCE_7T	0	10	excluded
26	PSCCE_8T	0	10	excluded
27	PSCCE_9T	0	7	excluded
*HPF: high power field
